# Supplementary material for: 6-Bromo-2-(3-phenyl­allyl­idene)-2,3,4,9-tetra­hydro-1H-carbazol-1-one
Source: Acta Crystallogr Sect E Struct Rep Online. 2011 Nov 12;67(Pt 12):o3269. doi: 10.1107/S1600536811046563 (PMC3238927; doi:10.1107/S1600536811046563)
Supplement: Supplementary file 1 [file e-67-o3269-sup1.cif]

##############################################################################
#                                                                            #
# This CIF contains the data in a paper accepted for publication in          #
# Acta Crystallographica Section E. It conforms to the requirements of       #
# Notes for Authors for Acta Crystallographica Section E, and has been       #
# peer reviewed under the auspices of the IUCr Commission on Journals.       #
#                                                                            #
# Full details of the Crystallographic Information File format               #
# are given in the paper "The Crystallographic Information File (CIF):       #
# a New Standard Archive File for Crystallography" by S. R. Hall, F. H.      #
# Allen and I. D. Brown [Acta Cryst. (1991), A47, 655-685].                  #
#                                                                            #
# The current version of the core CIF dictionary is obtainable from          #
# ftp://ftp.iucr.org/pub/cif_core.dic.                                       #
#                                                                            #
# Software is freely available for graphical display of the structure(s)     #
# in this CIF. For information consult the CIF software page                 #
# http://www.iucr.org/resources/cif/software.                                #
#                                                                            #
# This file may be used for bona fide research purposes within the           #
# scientific community so long as proper attribution is given to the journal # 
# article from which it was obtained.                                        #
#                                                                            #
##############################################################################
data_global
_audit_creation_method     SHELXL-97
_journal_date_recd_electronic     2011-10-13
_journal_date_accepted     2011-11-04
_journal_name_full     'Acta Crystallographica, Section E'
_journal_year     2011
_journal_volume     67
_journal_issue     12
_journal_page_first     o3269
_journal_page_last     o3269
_journal_paper_category     QO
_journal_coeditor_code     BT5677
_publ_contact_author_name     'M. N. Ponnuswamy'
_publ_contact_author_address
;   Centre of Advanced Study in Crystallography and Biophysics
    University of Madras
    Guindy Campus
    Chennai 600 025
    India
;
_publ_contact_author_email     mnpsy2004@yahoo.com
_publ_contact_author_fax     '+9144 22352494'
_publ_contact_author_phone     '+9144 22300122'
_publ_section_title
;
6-Bromo-2-(3-phenylallylidene)-2,3,4,9-tetrahydro-1<i>H</i>-carbazol-1-one
;
loop_
    _publ_author_name
    _publ_author_address
    'R. Velmurugan'
;
      Post Graduate and Research Department of Chemistry
      Sri Ramakrishna Mission Vidyalaya College of Arts and Science
      Coimbatore 641 020
      India
;
    'M. Sekar'
;
      Post Graduate and Research Department of Chemistry
      Sri Ramakrishna Mission Vidyalaya College of Arts and Science
      Coimbatore 641 020
      India
;
    'A. V. Vijayasankar'
;
      Department of Engineering Chemistry
      Christ University
      Bangalore 560 029
      Karnataka
      India
;
    'P. Ramesh'
;
      Centre of Advanced Study in Crystallography and Biophysics
      University of Madras
      Guindy Campus
      Chennai 600 025
      India
;
    'M. N. Ponnuswamy'
;
      Centre of Advanced Study in Crystallography and Biophysics
      University of Madras
      Guindy Campus
      Chennai 600 025
      India
;
data_I
_audit_creation_method     SHELXL-97
_chemical_name_systematic
;
6-Bromo-2-(3-phenylallylidene)-2,3,4,9-tetrahydro-1<i>H</i>-carbazol-1-one
;
_chemical_name_common
;
;
_chemical_formula_moiety     'C21 H16 Br N O'
_chemical_formula_sum     'C21 H16 Br N O'
_chemical_formula_iupac     'C21 H16 Br N O'
_chemical_formula_weight     378.26
_chemical_melting_point     ?
_symmetry_cell_setting     monoclinic
_symmetry_space_group_name_H-M     ' P 21/c'
_symmetry_space_group_name_Hall     '-P 2ybc'
loop_
    _symmetry_equiv_pos_as_xyz
    'x, y, z'
    '-x, y+1/2, -z+1/2'
    '-x, -y, -z'
    'x, -y-1/2, z-1/2'
_cell_length_a     17.3682(7)
_cell_length_b     14.9974(8)
_cell_length_c     6.6861(3)
_cell_angle_alpha     90.00
_cell_angle_beta     92.226(2)
_cell_angle_gamma     90.00
_cell_volume     1740.27(14)
_cell_formula_units_Z     4
_cell_measurement_reflns_used     2134
_cell_measurement_theta_min     1.17
_cell_measurement_theta_max     28.34
_cell_measurement_temperature     293(2)
_exptl_crystal_description     Block
_exptl_crystal_colour     Yellow
_exptl_crystal_size_max     0.20
_exptl_crystal_size_mid     0.17
_exptl_crystal_size_min     0.16
_exptl_crystal_density_diffrn     1.444
_exptl_crystal_density_meas     ?
_exptl_crystal_density_method     'not measured'
_exptl_crystal_F_000     768
_exptl_absorpt_coefficient_mu     2.368
_exptl_absorpt_correction_type     multi-scan
_exptl_absorpt_process_details     '(SADABS; Bruker, 1998)'
_exptl_absorpt_correction_T_min     0.629
_exptl_absorpt_correction_T_max     0.685
_exptl_special_details     ?
_diffrn_ambient_temperature     293(2)
_diffrn_radiation_type     MoK\a
_diffrn_radiation_wavelength     0.71073
_diffrn_radiation_source     'fine-focus sealed tube'
_diffrn_radiation_monochromator     graphite
_diffrn_measurement_device_type     'Bruker SMART APEX CCD detector'
_diffrn_measurement_method     '\w scans'
_diffrn_detector_area_resol_mean     ?
_diffrn_reflns_number     16684
_diffrn_reflns_av_R_equivalents     0.0436
_diffrn_reflns_av_sigmaI/netI     0.0474
_diffrn_reflns_theta_min     1.17
_diffrn_reflns_theta_max     28.34
_diffrn_reflns_theta_full     25.00
_diffrn_measured_fraction_theta_max     0.998
_diffrn_measured_fraction_theta_full     1.000
_diffrn_reflns_limit_h_min     -23
_diffrn_reflns_limit_h_max     23
_diffrn_reflns_limit_k_min     -18
_diffrn_reflns_limit_k_max     20
_diffrn_reflns_limit_l_min     -8
_diffrn_reflns_limit_l_max     8
_diffrn_standards_number     ?
_diffrn_standards_interval_count     ?
_diffrn_standards_interval_time     ?
_diffrn_standards_decay_%     ?
_refine_special_details
;
Refinement of <i>F</i>^2^ against ALL reflections. The weighted <i>R</i>-factor
<i>wR</i> and goodness of fit <i>S</i> are based on <i>F</i>^2^, conventional
<i>R</i>-factors <i>R</i> are based on <i>F</i>, with <i>F</i> set to zero for
negative <i>F</i>^2^. The threshold expression of <i>F</i>^2^ >
\s(<i>F</i>^2^) is used only for calculating <i>R</i>-factors(gt) <i>etc</i>.
and is not relevant to the choice of reflections for refinement.
<i>R</i>-factors based on <i>F</i>^2^ are statistically about twice as large
as those based on <i>F</i>, and <i>R</i>- factors based on ALL data will be
even larger.
;
_reflns_number_total     4319
_reflns_number_gt     2158
_reflns_threshold_expression     I>2sigma(I)
_refine_ls_structure_factor_coef     Fsqd
_refine_ls_matrix_type     full
_refine_ls_R_factor_all     0.1106
_refine_ls_R_factor_gt     0.0441
_refine_ls_wR_factor_gt     0.1076
_refine_ls_wR_factor_ref     0.1365
_refine_ls_goodness_of_fit_ref     0.974
_refine_ls_restrained_S_all     0.974
_refine_ls_number_reflns     4319
_refine_ls_number_parameters     231
_refine_ls_number_restraints     0
_refine_ls_hydrogen_treatment     mixed
_refine_ls_weighting_scheme     calc
_refine_ls_weighting_details
         'calc w=1/[\s^2^(Fo^2^)+(0.0592P)^2^+0.6068P] where P=(Fo^2^+2Fc^2^)/3'
_atom_sites_solution_hydrogens     geom
_atom_sites_solution_primary     direct
_atom_sites_solution_secondary     difmap
_refine_ls_shift/su_max     0.000
_refine_ls_shift/su_mean     0.000
_refine_diff_density_max     0.459
_refine_diff_density_min     -0.552
_refine_ls_extinction_method     none
_refine_ls_extinction_coef     ?
loop_
    _atom_type_symbol
    _atom_type_description
    _atom_type_scat_dispersion_real
    _atom_type_scat_dispersion_imag
    _atom_type_scat_source
    'C' 'C' 0.0033 0.0016
                         'International Tables Vol C Tables 4.2.6.8 and 6.1.1.4'
    'H' 'H' 0.0000 0.0000
                         'International Tables Vol C Tables 4.2.6.8 and 6.1.1.4'
    'N' 'N' 0.0061 0.0033
                         'International Tables Vol C Tables 4.2.6.8 and 6.1.1.4'
    'O' 'O' 0.0106 0.0060
                         'International Tables Vol C Tables 4.2.6.8 and 6.1.1.4'
    'Br' 'Br' -0.2901 2.4595
                         'International Tables Vol C Tables 4.2.6.8 and 6.1.1.4'
_computing_data_collection     'SMART (Bruker, 1998)'
_computing_cell_refinement     'SAINT-Plus (Bruker, 1998)'
_computing_data_reduction     'SAINT-Plus (Bruker, 1998)'
_computing_structure_solution     'SHELXS97 (Sheldrick, 2008)'
_computing_structure_refinement     'SHELXL97 (Sheldrick, 2008)'
_computing_molecular_graphics     'ORTEP-3 (Farrugia, 1997)'
_computing_publication_material
                            'SHELXL97 (Sheldrick, 2008) and PLATON (Spek, 2009)'
loop_
    _atom_site_type_symbol
    _atom_site_label
    _atom_site_fract_x
    _atom_site_fract_y
    _atom_site_fract_z
    _atom_site_U_iso_or_equiv
    _atom_site_adp_type
    _atom_site_calc_flag
    _atom_site_refinement_flags
    _atom_site_occupancy
    _atom_site_symmetry_multiplicity
    _atom_site_disorder_assembly
    _atom_site_disorder_group
    Br Br1 0.39020(2) 0.32240(3) 0.51370(6) 0.1026(2) Uani d . 1 1 . .
    O O1 -0.08065(12) 0.45133(15) 0.1631(3) 0.0688(6) Uani d . 1 1 . .
    N N1 0.08292(14) 0.42507(17) 0.1535(3) 0.0552(6) Uani d . 1 1 A .
    H H1 0.0713(17) 0.458(2) 0.059(4) 0.067(9) Uiso d . 1 1 . .
    C C2 0.15712(17) 0.40282(18) 0.2075(4) 0.0528(7) Uani d . 1 1 . .
    C C3 0.22410(18) 0.4135(2) 0.1039(4) 0.0641(8) Uani d . 1 1 . .
    H H3 0.2229 0.4378 -0.0242 0.077 Uiso calc R 1 1 . .
    C C4 0.29216(19) 0.3873(2) 0.1963(5) 0.0675(8) Uani d . 1 1 . .
    H H4 0.3381 0.3937 0.1306 0.081 Uiso calc R 1 1 . .
    C C5 0.2929(2) 0.3509(2) 0.3901(5) 0.0692(9) Uani d . 1 1 . .
    C C6 0.22789(19) 0.3375(2) 0.4921(4) 0.0622(8) Uani d . 1 1 . .
    H H6 0.2299 0.3118 0.6187 0.075 Uiso calc R 1 1 . .
    C C7 0.15750(17) 0.36386(18) 0.4003(4) 0.0505(7) Uani d . 1 1 . .
    C C8 0.08023(17) 0.36309(18) 0.4592(3) 0.0485(6) Uani d . 1 1 A .
    C C9 0.04470(19) 0.3290(2) 0.6440(4) 0.0658(8) Uani d . 1 1 . .
    H H9A 0.0487 0.2645 0.6453 0.079 Uiso calc PR 0.61(2) 1 A 1
    H H9B 0.0743 0.3513 0.7595 0.079 Uiso calc PR 0.61(2) 1 A 1
    H H9C 0.0547 0.3712 0.7519 0.079 Uiso calc PR 0.39(2) 1 A 2
    H H9D 0.0691 0.2730 0.6823 0.079 Uiso calc PR 0.39(2) 1 A 2
    C C11 -0.08446(18) 0.38062(19) 0.4825(4) 0.0538(7) Uani d . 1 1 . .
    C C12 -0.04532(17) 0.41447(18) 0.3044(3) 0.0506(7) Uani d . 1 1 A .
    C C13 0.03659(16) 0.40161(17) 0.3067(3) 0.0477(6) Uani d . 1 1 . .
    C C14 -0.15949(18) 0.3978(2) 0.4961(4) 0.0586(7) Uani d . 1 1 A .
    H H14 -0.1826 0.4283 0.3886 0.070 Uiso calc R 1 1 . .
    C C15 -0.20892(18) 0.3753(2) 0.6550(4) 0.0631(8) Uani d . 1 1 . .
    H H15 -0.1887 0.3416 0.7613 0.076 Uiso calc R 1 1 A .
    C C16 -0.28207(19) 0.4001(2) 0.6583(4) 0.0676(8) Uani d . 1 1 A .
    H H16 -0.3011 0.4311 0.5464 0.081 Uiso calc R 1 1 . .
    C C17 -0.33642(18) 0.3850(2) 0.8155(5) 0.0658(8) Uani d . 1 1 . .
    C C18 -0.3143(2) 0.3524(2) 1.0019(5) 0.0780(10) Uani d . 1 1 A .
    H H18 -0.2625 0.3403 1.0313 0.094 Uiso calc R 1 1 . .
    C C19 -0.3677(3) 0.3376(3) 1.1451(6) 0.0984(13) Uani d . 1 1 . .
    H H19 -0.3521 0.3145 1.2692 0.118 Uiso calc R 1 1 A .
    C C20 -0.4435(3) 0.3568(3) 1.1050(8) 0.1123(16) Uani d . 1 1 A .
    H H20 -0.4795 0.3470 1.2019 0.135 Uiso calc R 1 1 . .
    C C21 -0.4661(2) 0.3902(4) 0.9231(8) 0.1155(16) Uani d . 1 1 . .
    H H21 -0.5178 0.4033 0.8962 0.139 Uiso calc R 1 1 A .
    C C22 -0.4137(2) 0.4048(3) 0.7794(6) 0.0882(11) Uani d . 1 1 A .
    H H22 -0.4300 0.4282 0.6561 0.106 Uiso calc R 1 1 . .
    C C10A -0.0342(11) 0.3529(15) 0.665(2) 0.058(4) Uani d P 0.39(2) 1 A 1
    H H10A -0.0353 0.4016 0.7602 0.069 Uiso calc PR 0.39(2) 1 A 1
    H H10B -0.0594 0.3026 0.7258 0.069 Uiso calc PR 0.39(2) 1 A 1
    C C10B -0.0401(7) 0.3148(9) 0.6188(17) 0.059(2) Uani d P 0.61(2) 1 A 2
    H H10C -0.0619 0.3169 0.7501 0.071 Uiso calc PR 0.61(2) 1 A 2
    H H10D -0.0487 0.2551 0.5663 0.071 Uiso calc PR 0.61(2) 1 A 2
loop_
    _atom_site_aniso_label
    _atom_site_aniso_U_11
    _atom_site_aniso_U_22
    _atom_site_aniso_U_33
    _atom_site_aniso_U_12
    _atom_site_aniso_U_13
    _atom_site_aniso_U_23
    Br1 0.0700(3) 0.1349(5) 0.1014(3) -0.0016(2) -0.0135(2) 0.0210(2)
    O1 0.0752(13) 0.0818(16) 0.0491(10) 0.0044(11) -0.0026(9) 0.0253(10)
    N1 0.0740(16) 0.0542(16) 0.0373(11) 0.0027(13) 0.0008(11) 0.0120(11)
    C2 0.0742(19) 0.0405(16) 0.0434(13) 0.0007(14) -0.0004(13) 0.0012(12)
    C3 0.082(2) 0.060(2) 0.0505(15) -0.0032(17) 0.0076(15) 0.0044(14)
    C4 0.071(2) 0.064(2) 0.0688(19) -0.0054(17) 0.0094(15) 0.0014(16)
    C5 0.073(2) 0.064(2) 0.070(2) -0.0028(16) -0.0075(17) 0.0020(16)
    C6 0.074(2) 0.062(2) 0.0499(15) -0.0001(16) -0.0078(14) 0.0063(14)
    C7 0.0710(18) 0.0384(16) 0.0417(13) -0.0026(13) -0.0026(12) 0.0030(11)
    C8 0.0729(18) 0.0351(15) 0.0372(12) -0.0008(13) -0.0034(12) -0.0007(11)
    C9 0.082(2) 0.071(2) 0.0438(15) -0.0037(18) -0.0009(14) 0.0188(14)
    C11 0.0754(19) 0.0448(17) 0.0409(13) 0.0034(15) 0.0012(12) 0.0033(12)
    C12 0.0739(18) 0.0415(16) 0.0363(12) 0.0008(14) 0.0002(12) 0.0021(11)
    C13 0.0715(18) 0.0374(15) 0.0343(12) -0.0006(13) 0.0028(12) 0.0011(11)
    C14 0.075(2) 0.0493(18) 0.0510(15) 0.0002(15) -0.0005(14) 0.0049(13)
    C15 0.074(2) 0.061(2) 0.0544(16) -0.0034(16) 0.0019(14) 0.0079(14)
    C16 0.076(2) 0.064(2) 0.0621(18) -0.0054(17) -0.0012(15) 0.0070(15)
    C17 0.069(2) 0.056(2) 0.0716(19) -0.0089(16) 0.0036(16) -0.0021(16)
    C18 0.086(2) 0.075(2) 0.074(2) -0.0008(19) 0.0086(18) 0.0047(18)
    C19 0.132(4) 0.091(3) 0.074(2) -0.016(3) 0.019(3) 0.006(2)
    C20 0.105(4) 0.130(4) 0.105(3) -0.033(3) 0.037(3) -0.021(3)
    C21 0.070(2) 0.158(5) 0.119(4) -0.018(3) 0.014(3) -0.026(3)
    C22 0.073(2) 0.100(3) 0.091(2) -0.006(2) -0.001(2) -0.005(2)
    C10A 0.084(7) 0.049(10) 0.041(6) 0.023(8) 0.017(5) 0.013(5)
    C10B 0.088(4) 0.048(6) 0.042(4) 0.006(5) 0.009(3) 0.010(3)
_geom_special_details
;
All e.s.d.'s (except the e.s.d. in the dihedral angle between two l.s. planes)
are estimated using the full covariance matrix. The cell e.s.d.'s are taken
into account individually in the estimation of e.s.d.'s in distances, angles
and torsion angles; correlations between e.s.d.'s in cell parameters are only
used when they are defined by crystal symmetry. An approximate (isotropic)
treatment of cell e.s.d.'s is used for estimating e.s.d.'s involving l.s.
planes.
;
loop_
    _geom_bond_atom_site_label_1
    _geom_bond_atom_site_label_2
    _geom_bond_site_symmetry_2
    _geom_bond_distance
    _geom_bond_publ_flag
    Br1 C5 . 1.900(3) ?
    O1 C12 . 1.237(3) ?
    N1 C2 . 1.366(4) ?
    N1 C13 . 1.373(3) ?
    N1 H1 . 0.82(3) ?
    C2 C3 . 1.386(4) ?
    C2 C7 . 1.415(4) ?
    C3 C4 . 1.370(4) ?
    C3 H3 . 0.9300 ?
    C4 C5 . 1.406(4) ?
    C4 H4 . 0.9300 ?
    C5 C6 . 1.357(5) ?
    C6 C7 . 1.403(4) ?
    C6 H6 . 0.9300 ?
    C7 C8 . 1.413(4) ?
    C8 C13 . 1.374(4) ?
    C8 C9 . 1.492(4) ?
    C9 C10A . 1.429(17) ?
    C9 C10B . 1.491(12) ?
    C9 H9A . 0.9700 ?
    C9 H9B . 0.9700 ?
    C9 H9C . 0.9700 ?
    C9 H9D . 0.9700 ?
    C11 C14 . 1.335(4) ?
    C11 C12 . 1.483(4) ?
    C11 C10B . 1.532(11) ?
    C11 C10A . 1.529(16) ?
    C12 C13 . 1.435(4) ?
    C14 C15 . 1.432(4) ?
    C14 H14 . 0.9300 ?
    C15 C16 . 1.325(4) ?
    C15 H15 . 0.9300 ?
    C16 C17 . 1.458(4) ?
    C16 H16 . 0.9300 ?
    C17 C18 . 1.379(4) ?
    C17 C22 . 1.387(4) ?
    C18 C19 . 1.377(5) ?
    C18 H18 . 0.9300 ?
    C19 C20 . 1.363(6) ?
    C19 H19 . 0.9300 ?
    C20 C21 . 1.359(6) ?
    C20 H20 . 0.9300 ?
    C21 C22 . 1.366(5) ?
    C21 H21 . 0.9300 ?
    C22 H22 . 0.9300 ?
    C10A H10A . 0.9700 ?
    C10A H10B . 0.9700 ?
    C10B H10C . 0.9700 ?
    C10B H10D . 0.9700 ?
loop_
    _geom_angle_atom_site_label_1
    _geom_angle_atom_site_label_2
    _geom_angle_atom_site_label_3
    _geom_angle_site_symmetry_1
    _geom_angle_site_symmetry_3
    _geom_angle
    _geom_angle_publ_flag
    C2 N1 C13 . . 108.3(2) ?
    C2 N1 H1 . . 123(2) ?
    C13 N1 H1 . . 127(2) ?
    N1 C2 C3 . . 129.9(2) ?
    N1 C2 C7 . . 108.2(2) ?
    C3 C2 C7 . . 121.9(3) ?
    C4 C3 C2 . . 117.9(3) ?
    C4 C3 H3 . . 121.1 ?
    C2 C3 H3 . . 121.1 ?
    C3 C4 C5 . . 120.3(3) ?
    C3 C4 H4 . . 119.9 ?
    C5 C4 H4 . . 119.9 ?
    C6 C5 C4 . . 122.8(3) ?
    C6 C5 Br1 . . 119.5(2) ?
    C4 C5 Br1 . . 117.7(3) ?
    C5 C6 C7 . . 117.9(3) ?
    C5 C6 H6 . . 121.1 ?
    C7 C6 H6 . . 121.1 ?
    C6 C7 C8 . . 134.2(2) ?
    C6 C7 C2 . . 119.2(3) ?
    C8 C7 C2 . . 106.6(2) ?
    C13 C8 C7 . . 107.0(2) ?
    C13 C8 C9 . . 121.6(3) ?
    C7 C8 C9 . . 131.4(2) ?
    C10A C9 C8 . . 115.1(6) ?
    C10A C9 C10B . . 25.8(6) ?
    C8 C9 C10B . . 113.2(4) ?
    C10A C9 H9A . . 108.5 ?
    C8 C9 H9A . . 108.5 ?
    C10B C9 H9A . . 85.8 ?
    C10A C9 H9B . . 108.5 ?
    C8 C9 H9B . . 108.5 ?
    C10B C9 H9B . . 129.1 ?
    H9A C9 H9B . . 107.5 ?
    C10A C9 H9C . . 84.7 ?
    C8 C9 H9C . . 108.9 ?
    C10B C9 H9C . . 108.9 ?
    H9A C9 H9C . . 129.3 ?
    H9B C9 H9C . . 27.1 ?
    C10A C9 H9D . . 127.0 ?
    C8 C9 H9D . . 108.9 ?
    C10B C9 H9D . . 108.9 ?
    H9A C9 H9D . . 26.4 ?
    H9B C9 H9D . . 82.8 ?
    H9C C9 H9D . . 107.8 ?
    C14 C11 C12 . . 117.9(2) ?
    C14 C11 C10B . . 123.6(5) ?
    C12 C11 C10B . . 117.6(5) ?
    C14 C11 C10A . . 121.7(6) ?
    C12 C11 C10A . . 117.9(7) ?
    C10B C11 C10A . . 24.7(5) ?
    O1 C12 C13 . . 122.0(2) ?
    O1 C12 C11 . . 122.5(3) ?
    C13 C12 C11 . . 115.5(2) ?
    N1 C13 C8 . . 109.8(2) ?
    N1 C13 C12 . . 124.6(2) ?
    C8 C13 C12 . . 125.6(2) ?
    C11 C14 C15 . . 128.3(3) ?
    C11 C14 H14 . . 115.8 ?
    C15 C14 H14 . . 115.8 ?
    C16 C15 C14 . . 123.3(3) ?
    C16 C15 H15 . . 118.3 ?
    C14 C15 H15 . . 118.3 ?
    C15 C16 C17 . . 128.1(3) ?
    C15 C16 H16 . . 116.0 ?
    C17 C16 H16 . . 116.0 ?
    C18 C17 C22 . . 117.9(3) ?
    C18 C17 C16 . . 122.7(3) ?
    C22 C17 C16 . . 119.4(3) ?
    C19 C18 C17 . . 120.9(4) ?
    C19 C18 H18 . . 119.6 ?
    C17 C18 H18 . . 119.6 ?
    C20 C19 C18 . . 120.1(4) ?
    C20 C19 H19 . . 120.0 ?
    C18 C19 H19 . . 120.0 ?
    C21 C20 C19 . . 119.8(4) ?
    C21 C20 H20 . . 120.1 ?
    C19 C20 H20 . . 120.1 ?
    C20 C21 C22 . . 120.7(4) ?
    C20 C21 H21 . . 119.6 ?
    C22 C21 H21 . . 119.6 ?
    C21 C22 C17 . . 120.7(4) ?
    C21 C22 H22 . . 119.7 ?
    C17 C22 H22 . . 119.7 ?
    C9 C10A C11 . . 120.7(9) ?
    C9 C10A H10A . . 107.2 ?
    C11 C10A H10A . . 107.2 ?
    C9 C10A H10B . . 107.2 ?
    C11 C10A H10B . . 107.2 ?
    H10A C10A H10B . . 106.8 ?
    C9 C10B C11 . . 116.5(7) ?
    C9 C10B H10C . . 108.2 ?
    C11 C10B H10C . . 108.2 ?
    C9 C10B H10D . . 108.2 ?
    C11 C10B H10D . . 108.2 ?
    H10C C10B H10D . . 107.3 ?
loop_
    _geom_torsion_atom_site_label_1
    _geom_torsion_atom_site_label_2
    _geom_torsion_atom_site_label_3
    _geom_torsion_atom_site_label_4
    _geom_torsion_site_symmetry_1
    _geom_torsion_site_symmetry_2
    _geom_torsion_site_symmetry_3
    _geom_torsion_site_symmetry_4
    _geom_torsion
    _geom_torsion_publ_flag
    C13 N1 C2 C3 . . . . -179.7(3) ?
    C13 N1 C2 C7 . . . . 0.2(3) ?
    N1 C2 C3 C4 . . . . 178.2(3) ?
    C7 C2 C3 C4 . . . . -1.8(4) ?
    C2 C3 C4 C5 . . . . 0.0(5) ?
    C3 C4 C5 C6 . . . . 1.8(5) ?
    C3 C4 C5 Br1 . . . . -176.5(2) ?
    C4 C5 C6 C7 . . . . -1.8(5) ?
    Br1 C5 C6 C7 . . . . 176.6(2) ?
    C5 C6 C7 C8 . . . . -178.1(3) ?
    C5 C6 C7 C2 . . . . 0.0(4) ?
    N1 C2 C7 C6 . . . . -178.1(3) ?
    C3 C2 C7 C6 . . . . 1.8(4) ?
    N1 C2 C7 C8 . . . . 0.4(3) ?
    C3 C2 C7 C8 . . . . -179.6(3) ?
    C6 C7 C8 C13 . . . . 177.4(3) ?
    C2 C7 C8 C13 . . . . -0.9(3) ?
    C6 C7 C8 C9 . . . . -3.1(5) ?
    C2 C7 C8 C9 . . . . 178.7(3) ?
    C13 C8 C9 C10A . . . . -10.2(12) ?
    C7 C8 C9 C10A . . . . 170.3(12) ?
    C13 C8 C9 C10B . . . . 18.1(7) ?
    C7 C8 C9 C10B . . . . -161.4(7) ?
    C14 C11 C12 O1 . . . . -5.8(4) ?
    C10B C11 C12 O1 . . . . 163.7(6) ?
    C10A C11 C12 O1 . . . . -168.3(10) ?
    C14 C11 C12 C13 . . . . 174.2(3) ?
    C10B C11 C12 C13 . . . . -16.3(7) ?
    C10A C11 C12 C13 . . . . 11.7(11) ?
    C2 N1 C13 C8 . . . . -0.8(3) ?
    C2 N1 C13 C12 . . . . -179.8(3) ?
    C7 C8 C13 N1 . . . . 1.0(3) ?
    C9 C8 C13 N1 . . . . -178.6(3) ?
    C7 C8 C13 C12 . . . . -179.9(3) ?
    C9 C8 C13 C12 . . . . 0.5(4) ?
    O1 C12 C13 N1 . . . . -2.5(4) ?
    C11 C12 C13 N1 . . . . 177.5(2) ?
    O1 C12 C13 C8 . . . . 178.6(3) ?
    C11 C12 C13 C8 . . . . -1.5(4) ?
    C12 C11 C14 C15 . . . . -177.5(3) ?
    C10B C11 C14 C15 . . . . 13.7(8) ?
    C10A C11 C14 C15 . . . . -15.7(12) ?
    C11 C14 C15 C16 . . . . 176.1(3) ?
    C14 C15 C16 C17 . . . . -176.8(3) ?
    C15 C16 C17 C18 . . . . 10.0(6) ?
    C15 C16 C17 C22 . . . . -170.7(4) ?
    C22 C17 C18 C19 . . . . 1.9(5) ?
    C16 C17 C18 C19 . . . . -178.8(3) ?
    C17 C18 C19 C20 . . . . -1.3(6) ?
    C18 C19 C20 C21 . . . . 0.3(7) ?
    C19 C20 C21 C22 . . . . 0.1(8) ?
    C20 C21 C22 C17 . . . . 0.6(7) ?
    C18 C17 C22 C21 . . . . -1.5(6) ?
    C16 C17 C22 C21 . . . . 179.2(4) ?
    C8 C9 C10A C11 . . . . 21(2) ?
    C10B C9 C10A C11 . . . . -71(2) ?
    C14 C11 C10A C9 . . . . 175.7(12) ?
    C12 C11 C10A C9 . . . . -22(2) ?
    C10B C11 C10A C9 . . . . 73.4(19) ?
    C10A C9 C10B C11 . . . . 65.1(18) ?
    C8 C9 C10B C11 . . . . -34.9(12) ?
    C14 C11 C10B C9 . . . . -155.8(6) ?
    C12 C11 C10B C9 . . . . 35.4(12) ?
    C10A C11 C10B C9 . . . . -62(2) ?
loop_
    _geom_hbond_atom_site_label_D
    _geom_hbond_atom_site_label_H
    _geom_hbond_atom_site_label_A
    _geom_hbond_site_symmetry_A
    _geom_hbond_distance_DH
    _geom_hbond_distance_HA
    _geom_hbond_distance_DA
    _geom_hbond_angle_DHA
    N1 H1 O1 3_565 0.82(3) 2.02(3) 2.813(3) 161(3)
_iucr_refine_instructions_details
;
TITL F in P2(1)/c
CELL 0.71073  17.3682  14.9974   6.6861  90.000  92.226  90.000
ZERR    4.00   0.0007   0.0008   0.0003   0.000   0.002   0.000
LATT  1
SYMM -X, 0.5+Y, 0.5-Z
SFAC C H N O BR
UNIT 84 64 4 4 4
L.S. 10
BOND $H
ACTA 50
FMAP 2
PLAN 20
EQIV $1  -x, -y+1, -z
HTAB N1, O1_$1
CONF
WGHT   0.0592      0.6068
FVAR       0.11683   0.49160
MOLE   1
AFIX 0
BR1   5    0.390205    0.322382    0.513680    11.00000    0.06991    0.13499 =
         0.10134    0.02101   -0.01349   -0.00167
O1    4   -0.080672    0.451216    0.163103    11.00000    0.07510    0.08244 =
         0.04911    0.02568   -0.00268    0.00426
N1    3    0.082906    0.425007    0.153361    11.00000    0.07407    0.05389 =
         0.03737    0.01216    0.00070    0.00277
H1    2    0.071018    0.458777    0.059601    11.00000    0.06672
C2    1    0.157072    0.402831    0.207398    11.00000    0.07419    0.04096 =
         0.04337    0.00128   -0.00037    0.00095
C3    1    0.224092    0.413521    0.103797    11.00000    0.08185    0.06066 =
         0.05086    0.00453    0.00776   -0.00366
AFIX  43
H3    2    0.222878    0.437700   -0.024372    11.00000   -1.20000
AFIX   0
C4    1    0.292187    0.387316    0.196323    11.00000    0.07064    0.06287 =
         0.06963    0.00206    0.00936   -0.00573
AFIX  43
H4    2    0.338090    0.393709    0.130633    11.00000   -1.20000
AFIX   0
C5    1    0.292951    0.350797    0.390188    11.00000    0.07277    0.06494 =
         0.06959    0.00208   -0.00766   -0.00281
C6    1    0.227925    0.337490    0.492140    11.00000    0.07394    0.06150 =
         0.04957    0.00635   -0.00743    0.00009
AFIX  43
H6    2    0.229951    0.311736    0.618765    11.00000   -1.20000
AFIX   0
C7    1    0.157452    0.363830    0.400450    11.00000    0.07075    0.03883 =
         0.04169    0.00308   -0.00244   -0.00260
C8    1    0.080257    0.363118    0.459213    11.00000    0.07270    0.03555 =
         0.03730   -0.00075   -0.00329   -0.00083
C9    1    0.044619    0.329082    0.644053    11.00000    0.08358    0.07043 =
         0.04380    0.01890   -0.00119   -0.00500
AFIX  23
PART 1
H9A   2    0.062610    0.268289    0.667919    21.00000   -1.20000
H9B   2    0.062420    0.364880    0.756652    21.00000   -1.20000
PART 2
AFIX  23
H9C   2    0.062420    0.364880    0.756652    -21.00000   -1.20000
H9D   2    0.062610    0.268289    0.667919    -21.00000   -1.20000
PART 0
AFIX   0
C11   1   -0.084505    0.380632    0.482577    11.00000    0.07533    0.04547 =
         0.04117    0.00387    0.00123    0.00347
C12   1   -0.045264    0.414392    0.304332    11.00000    0.07382    0.04145 =
         0.03638    0.00251    0.00057    0.00109
C13   1    0.036597    0.401554    0.306587    11.00000    0.07119    0.03729 =
         0.03479    0.00122    0.00249   -0.00105
C14   1   -0.159466    0.397840    0.496112    11.00000    0.07516    0.04947 =
         0.05119    0.00464   -0.00036    0.00019
AFIX  43
H14   2   -0.182568    0.428362    0.388595    11.00000   -1.20000
AFIX   0
C15   1   -0.208965    0.375346    0.654989    11.00000    0.07380    0.06098 =
         0.05433    0.00781    0.00196   -0.00359
AFIX  43
H15   2   -0.188724    0.341581    0.761198    11.00000   -1.20000
AFIX   0
C16   1   -0.282062    0.400174    0.658337    11.00000    0.07622    0.06399 =
         0.06226    0.00668   -0.00139   -0.00571
AFIX  43
H16   2   -0.301101    0.431131    0.546492    11.00000   -1.20000
AFIX   0
C17   1   -0.336385    0.385005    0.815577    11.00000    0.06941    0.05609 =
         0.07176   -0.00191    0.00407   -0.00873
C18   1   -0.314190    0.352530    1.002039    11.00000    0.08575    0.07419 =
         0.07390    0.00506    0.00837   -0.00073
AFIX  43
H18   2   -0.262451    0.340592    1.031628    11.00000   -1.20000
AFIX   0
C19   1   -0.367717    0.337578    1.144860    11.00000    0.13208    0.09015 =
         0.07401    0.00567    0.01932   -0.01572
AFIX  43
H19   2   -0.352162    0.314355    1.268919    11.00000   -1.20000
AFIX   0
C20   1   -0.443446    0.356740    1.104800    11.00000    0.10426    0.12936 =
         0.10462   -0.02173    0.03598   -0.03263
AFIX  43
H20   2   -0.479558    0.346874    1.201511    11.00000   -1.20000
AFIX   0
C21   1   -0.466044    0.390341    0.922910    11.00000    0.06944    0.15781 =
         0.11999   -0.02595    0.01337   -0.01830
AFIX  43
H21   2   -0.517754    0.403459    0.896121    11.00000   -1.20000
AFIX   0
C22   1   -0.413604    0.405110    0.778638    11.00000    0.07315    0.09961 =
         0.09027   -0.00453    0.00010   -0.00650
AFIX  43
H22   2   -0.429836    0.428706    0.655465    11.00000   -1.20000
PART 1
AFIX 0
C10A  1   -0.035265    0.339818    0.649772   -21.00000    0.07561    0.15789 =
         0.05623    0.07258    0.03156    0.04418
AFIX  23
H10A  2   -0.044538    0.374669    0.768657   -21.00000   -1.20000
H10B  2   -0.056355    0.281002    0.673063   -21.00000   -1.20000
PART 2
AFIX 0
C10B  1   -0.040965    0.317917    0.621272    21.00000    0.09920    0.07874 =
         0.07365    0.02427   -0.00685   -0.00553
AFIX  23
H10C  2   -0.062075    0.323497    0.752889    21.00000   -1.20000
H10D  2   -0.051274    0.257562    0.575472    21.00000   -1.20000
PART 0
HKLF 4
REM  F in P2(1)/c
REM R1 =  0.0456 for   2158 Fo > 4sig(Fo)  and  0.1121 for all   4319 data
REM    225 parameters refined using      0 restraints
END
;
