# Supplementary material for: 6-Bromo-2-(3-phenyl­allyl­idene)-2,3,4,9-tetra­hydro-1H-carbazol-1-one
Source: Acta Crystallogr Sect E Struct Rep Online. 2011 Nov 12;67(Pt 12):o3269. doi: 10.1107/S1600536811046563 (PMC3238927; doi:10.1107/S1600536811046563)
Supplement: Supplementary file 2 [file e-67-o3269-Isup2.hkl]

# 
# h,k,l, Fc-squared, Fo-squared, sigma(Fo-squared) and status flag 
# 
data_I
_shelx_title ' F in P2(1)/c' 
_shelx_refln_list_code          4 
_shelx_F_calc_maximum      304.91 
_exptl_crystal_F_000       768.00 
_reflns_d_resolution_high  0.7487 
 
loop_ 
 _symmetry_equiv_pos_as_xyz 
 'x, y, z' 
 '-x, y+1/2, -z+1/2' 
 '-x, -y, -z' 
 'x, -y-1/2, z-1/2' 
 
_cell_length_a    17.3682 
_cell_length_b    14.9974 
_cell_length_c     6.6861 
_cell_angle_alpha  90.000 
_cell_angle_beta   92.226 
_cell_angle_gamma  90.000 
 
_shelx_F_squared_multiplier     1.000 
 
loop_ 
 _refln_index_h 
 _refln_index_k 
 _refln_index_l 
 _refln_F_squared_calc 
 _refln_F_squared_meas 
 _refln_F_squared_sigma 
 _refln_observed_status 
   1   0   0      279.22      263.21      5.34 o 
   2   0   0      786.07      712.12     12.31 o 
   3   0   0    10006.88     9533.90    178.13 o 
   4   0   0     8755.60     8608.49    141.42 o 
   5   0   0     3166.78     2971.61     49.94 o 
   6   0   0     8063.67     7748.04    128.00 o 
   7   0   0     2262.23     2493.72     42.46 o 
   8   0   0      535.16      645.66     12.85 o 
   9   0   0     9192.02     9499.81    157.53 o 
  10   0   0     1269.45     1170.31     21.76 o 
  11   0   0      424.22      413.30     11.55 o 
  12   0   0      385.62      409.79     10.52 o 
  13   0   0     3161.19     3134.61     61.67 o 
  14   0   0      463.91      447.12     13.97 o 
  15   0   0       30.29       37.03      7.03 o 
  16   0   0      469.34      424.56     13.97 o 
  17   0   0      284.59      266.41     11.36 o 
  18   0   0      196.26      224.79     12.99 o 
  19   0   0      166.57      177.65     13.20 o 
  20   0   0        5.55        1.93     11.08 o 
  21   0   0       15.88       27.10     11.77 o 
  22   0   0       28.54       44.19     12.46 o 
  23   0   0       36.33       49.80     16.11 o 
   1   1   0     3912.75     4160.34     97.61 o 
   2   1   0     1049.45     1181.74     14.63 o 
   3   1   0     1913.84     1890.06     22.30 o 
   4   1   0      592.88      610.38      6.90 o 
   5   1   0      417.63      447.04      5.71 o 
   6   1   0     5788.11     5820.60     83.49 o 
   7   1   0     9409.35     8860.84    104.25 o 
   8   1   0     3919.14     3790.35     45.07 o 
   9   1   0       12.18        9.99      2.15 o 
  10   1   0      996.62     1030.17     13.72 o 
  11   1   0     2012.07     1970.74     24.54 o 
  12   1   0     2383.28     2366.21     31.20 o 
  13   1   0      128.02      131.26      5.08 o 
  14   1   0      299.33      308.19      8.19 o 
  15   1   0      226.56      234.86      7.02 o 
  16   1   0      220.31      238.47      7.28 o 
  17   1   0      205.88      212.00      7.94 o 
  18   1   0       21.43       26.70      6.47 o 
  19   1   0       44.78       60.86      7.84 o 
  20   1   0      115.70      132.83      9.05 o 
  21   1   0       62.29       70.35      9.58 o 
  22   1   0       11.83       23.25     15.06 o 
  23   1   0        0.63        4.25      9.43 o 
   0   2   0     1703.40     1651.41     54.93 o 
   1   2   0     7686.56     7845.62    182.80 o 
   2   2   0       11.21        5.32      1.32 o 
   3   2   0     3447.54     3589.43     53.11 o 
   4   2   0     2149.00     2225.21     27.36 o 
   5   2   0     6309.68     6330.00     72.56 o 
   6   2   0       90.09       77.44      1.96 o 
   7   2   0        1.01        5.14      1.65 o 
   8   2   0     1819.86     1812.28     21.79 o 
   9   2   0     1310.63     1183.71     16.29 o 
  10   2   0      444.29      390.01      7.30 o 
  11   2   0      293.69      253.76      6.43 o 
  12   2   0      527.06      505.06      9.78 o 
  13   2   0      203.54      214.05      5.95 o 
  14   2   0      562.05      560.73     10.13 o 
  15   2   0       58.87       52.50      5.05 o 
  16   2   0       31.15       30.20      5.91 o 
  17   2   0       35.40       49.26      6.40 o 
  18   2   0      124.96      138.61      7.78 o 
  19   2   0       28.88       32.22      7.82 o 
  20   2   0       11.41        9.99     10.12 o 
  21   2   0        3.42       12.29     12.74 o 
  22   2   0        9.95       21.39      8.70 o 
  23   2   0        7.85       21.08      9.06 o 
   1   3   0     1177.88     1154.09     35.52 o 
   2   3   0     4813.40     4773.63    111.85 o 
   3   3   0     3185.20     3196.70     62.41 o 
   4   3   0      368.77      348.30      7.59 o 
   5   3   0       65.12       64.20      2.33 o 
   6   3   0       20.35       15.14      1.51 o 
   7   3   0       11.90       10.10      1.21 o 
   8   3   0        2.03        0.41      1.63 o 
   9   3   0      110.41      138.83      3.49 o 
  10   3   0       77.26       65.84      3.99 o 
  11   3   0       50.10       45.44      3.10 o 
  12   3   0        8.73        7.46      3.44 o 
  13   3   0       53.73       56.86      4.20 o 
  14   3   0      116.74      114.24      5.02 o 
  15   3   0       30.59       25.64      4.60 o 
  16   3   0       63.14       72.12     11.31 o 
  17   3   0       13.00       20.94      5.82 o 
  18   3   0        0.25       -4.87      6.37 o 
  19   3   0        0.34       -0.85      6.51 o 
  20   3   0        0.08       -2.19      7.35 o 
  21   3   0        0.18       -7.37      7.76 o 
  22   3   0        0.47       13.31     12.84 o 
   0   4   0    92972.96    71751.79   1671.58 o 
   1   4   0        2.59        2.93      3.66 o 
   2   4   0      737.84      780.17     21.24 o 
   3   4   0      316.65      373.88      8.54 o 
   4   4   0      138.52      182.68      4.43 o 
   5   4   0        4.56        9.17      1.71 o 
   6   4   0        1.24        0.83      2.01 o 
   7   4   0       29.35       29.25      1.92 o 
   8   4   0      598.65      674.49     12.13 o 
   9   4   0      570.97      666.75     11.00 o 
  10   4   0       10.59        8.78      3.05 o 
  11   4   0       42.03       39.12      4.06 o 
  12   4   0       65.66       65.10      4.22 o 
  13   4   0      332.73      303.23      6.76 o 
  14   4   0        1.70       -3.54      3.54 o 
  15   4   0       16.76       11.43      4.38 o 
  16   4   0      230.56      189.48      6.88 o 
  17   4   0       25.16       14.83      5.18 o 
  18   4   0       13.17       20.87      9.41 o 
  19   4   0        5.36        0.16      9.36 o 
  20   4   0        0.70        6.88     10.08 o 
  21   4   0        1.70       -2.54     13.02 o 
  22   4   0        4.14       13.40     16.48 o 
   1   5   0     1287.54     1442.22     35.20 o 
   2   5   0      130.41      138.07     10.25 o 
   3   5   0     1806.60     1821.08     78.73 o 
   4   5   0       19.86       22.54      2.08 o 
   5   5   0        2.17        3.78      2.23 o 
   6   5   0      889.32      926.62     18.92 o 
   7   5   0     2081.89     2072.43     35.28 o 
   8   5   0     2093.25     2126.66     32.83 o 
   9   5   0       71.74       71.00      2.99 o 
  10   5   0      759.73      754.52     12.34 o 
  11   5   0      351.17      353.57      9.22 o 
  12   5   0      733.85      669.51     12.21 o 
  13   5   0       26.59       19.01      5.20 o 
  14   5   0       47.90       49.61      7.93 o 
  15   5   0       27.17       27.81      7.24 o 
  16   5   0       24.01       17.75      9.18 o 
  17   5   0       57.39       51.65      8.23 o 
  18   5   0       16.26       -2.12      8.99 o 
  19   5   0        8.50        3.28      9.75 o 
  20   5   0       38.47       27.44     13.72 o 
  21   5   0       16.95        4.32     17.94 o 
  22   5   0        1.22       10.86     16.48 o 
   0   6   0      961.17      883.91     22.52 o 
   1   6   0     5601.66     5659.47    108.80 o 
   2   6   0        3.83        2.41      3.66 o 
   3   6   0     2467.43     2488.35     60.06 o 
   4   6   0     2365.49     2527.24     43.47 o 
   5   6   0     3308.80     3274.26     64.67 o 
   6   6   0      422.27      426.07      8.86 o 
   7   6   0       96.30      121.37      4.70 o 
   8   6   0     1352.79     1327.55     23.86 o 
   9   6   0      755.36      748.71     13.17 o 
  10   6   0      746.55      705.45     13.03 o 
  11   6   0       92.05       88.15      5.07 o 
  12   6   0      357.80      360.34      9.44 o 
  13   6   0      392.25      388.95     12.05 o 
  14   6   0      433.33      400.10     12.76 o 
  15   6   0       54.58       58.81      7.94 o 
  16   6   0      100.93      108.64      9.10 o 
  17   6   0       52.94       47.60      8.43 o 
  18   6   0       87.52       79.05     16.21 o 
  19   6   0       43.87       50.06     14.56 o 
  20   6   0        6.25       15.64     12.49 o 
  21   6   0        1.54        7.00     11.46 o 
  22   6   0        9.57        9.52     19.04 o 
   1   7   0     2097.80     1972.70     39.32 o 
   2   7   0     4470.92     4183.12     99.42 o 
   3   7   0     1478.56     1386.60     34.93 o 
   4   7   0     1259.44     1185.89     57.49 o 
   5   7   0       39.97       43.43      2.93 o 
   6   7   0     1269.89     1308.05     27.38 o 
   7   7   0     1595.18     1559.68     27.15 o 
   8   7   0      363.21      320.00      8.51 o 
   9   7   0       12.44       17.52      4.29 o 
  10   7   0      168.32      194.81      7.15 o 
  11   7   0      694.80      729.64     13.82 o 
  12   7   0      501.13      506.03     12.99 o 
  13   7   0      105.00       89.22      7.43 o 
  14   7   0       15.15       12.34      7.11 o 
  15   7   0      120.82      113.12      8.93 o 
  16   7   0      161.52      157.99      9.70 o 
  17   7   0      140.85      141.76     11.94 o 
  18   7   0        5.01       17.26      9.07 o 
  19   7   0       17.41       13.39     10.82 o 
  20   7   0       17.79        8.54     13.52 o 
  21   7   0       14.13       20.47     11.93 o 
   0   8   0      251.21      213.84     13.18 o 
   1   8   0      261.98      243.89      8.12 o 
   2   8   0      815.94      795.06     17.75 o 
   3   8   0      709.86      758.51     21.16 o 
   4   8   0      831.69      797.33     22.19 o 
   5   8   0     1819.56     1817.03     33.01 o 
   6   8   0     1339.73     1376.01     29.01 o 
   7   8   0      387.39      428.30      9.76 o 
   8   8   0      692.47      757.61     19.56 o 
   9   8   0      643.13      610.27     15.99 o 
  10   8   0      222.15      228.90      9.78 o 
  11   8   0      109.35      103.30      6.40 o 
  12   8   0       67.99       72.73      7.02 o 
  13   8   0       64.04       62.88      8.31 o 
  14   8   0      217.30      225.67      9.83 o 
  15   8   0       19.26       27.59      7.78 o 
  16   8   0       22.14       20.07      8.67 o 
  17   8   0        9.07       14.47      8.90 o 
  18   8   0       28.43       49.56      9.82 o 
  19   8   0       16.43       16.79     11.23 o 
  20   8   0        0.43        2.86     14.31 o 
  21   8   0        2.67       23.74     16.16 o 
   1   9   0      271.73      244.29     23.43 o 
   2   9   0      344.99      287.60      9.33 o 
   3   9   0      266.20      287.61      9.22 o 
   4   9   0      123.72      118.95      8.25 o 
   5   9   0        1.99        4.63      2.72 o 
   6   9   0      472.17      529.49     13.54 o 
   7   9   0      293.90      301.83     10.73 o 
   8   9   0      131.40      141.34     14.15 o 
   9   9   0       10.69       10.05      8.68 o 
  10   9   0        3.22        3.46     14.62 o 
  11   9   0      138.77      134.87     11.78 o 
  12   9   0       53.19       55.88      8.68 o 
  13   9   0       31.66       32.78     11.70 o 
  14   9   0       22.32       23.71      8.60 o 
  15   9   0       32.21       27.21     14.65 o 
  16   9   0      100.68      118.51     16.89 o 
  17   9   0        3.31        0.97     11.11 o 
  18   9   0        0.73        2.93     11.65 o 
  19   9   0        2.98       10.53     12.41 o 
  20   9   0        4.26       -1.26     15.82 o 
   0  10   0      155.57      157.45     13.91 o 
   1  10   0        1.03       -3.66      7.32 o 
   2  10   0        0.42       -2.96      4.86 o 
   3  10   0        0.58        0.94      4.79 o 
   4  10   0        2.04        2.05      5.66 o 
   5  10   0      193.59      200.88      7.22 o 
   6  10   0       76.16       77.52      5.62 o 
   7  10   0      101.47      107.32     11.13 o 
   8  10   0       24.19       19.35      6.00 o 
   9  10   0      126.22      143.05      8.11 o 
  10  10   0       43.78       45.40      9.75 o 
  11  10   0       44.94       39.46     10.70 o 
  12  10   0        9.86       12.29     10.38 o 
  13  10   0       32.06       24.54      7.63 o 
  14  10   0       10.87        8.78      9.84 o 
  15  10   0        0.73       -1.39      9.30 o 
  16  10   0       43.37       20.03     10.82 o 
  17  10   0        1.59        1.02     11.39 o 
  18  10   0        7.91       17.00     12.27 o 
  19  10   0        0.94        7.38     15.72 o 
  20  10   0        1.00      -22.70     27.10 o 
   1  11   0      277.15      279.13     13.72 o 
   2  11   0       25.26       23.32      7.91 o 
   3  11   0       17.22        8.15      5.73 o 
   4  11   0        3.10        0.74      5.57 o 
   5  11   0       18.82       15.34      6.02 o 
   6  11   0       40.42       32.55      5.36 o 
   7  11   0       83.32       80.25      6.80 o 
   8  11   0      118.19      132.72      7.99 o 
   9  11   0       28.23       34.93      9.20 o 
  10  11   0       15.07       19.06      9.85 o 
  11  11   0        0.39      -10.29     10.29 o 
  12  11   0       19.90       16.44     11.44 o 
  13  11   0        6.58        2.20     12.30 o 
  14  11   0        1.72       -5.57     11.84 o 
  15  11   0       15.96       16.47      9.78 o 
  16  11   0       16.23       18.29     10.94 o 
  17  11   0        9.13       12.26     20.93 o 
  18  11   0        1.78       10.00     12.63 o 
  19  11   0        1.82       22.89     14.06 o 
   0  12   0      319.91      316.37     21.97 o 
   1  12   0       25.61       28.63     21.24 o 
   2  12   0       15.67        6.17     22.34 o 
   3  12   0      107.49      115.76     23.80 o 
   4  12   0        1.63        6.57      7.91 o 
   5  12   0      388.84      381.73     13.12 o 
   6  12   0       30.88       35.90      5.81 o 
   7  12   0        0.04       -1.06      5.28 o 
   8  12   0       69.90       74.61     12.45 o 
   9  12   0      117.24      116.07     10.70 o 
  10  12   0        4.98       -1.52     10.70 o 
  11  12   0      113.65      108.12     13.18 o 
  12  12   0       72.97       71.13     13.14 o 
  13  12   0        0.42      -10.25     12.60 o 
  14  12   0       34.04       30.53     19.04 o 
  15  12   0       12.73      -11.78     14.59 o 
  16  12   0        0.02      -10.97     10.97 o 
  17  12   0        1.24        5.58     13.36 o 
  18  12   0        8.28        6.61     15.54 o 
   1  13   0       35.96       37.35      9.52 o 
   2  13   0       56.44       59.62     14.28 o 
   3  13   0       15.49        8.79      9.15 o 
   4  13   0       19.59        8.41      9.32 o 
   5  13   0       14.63       16.62      9.85 o 
   6  13   0      190.18      201.57      8.12 o 
   7  13   0       24.98       30.38      5.64 o 
   8  13   0        0.93        0.00      9.75 o 
   9  13   0        2.93       -8.51     10.29 o 
  10  13   0       26.25       25.84     11.38 o 
  11  13   0       79.82       58.26     23.80 o 
  12  13   0       19.82        6.83     12.82 o 
  13  13   0        1.92        5.30     13.68 o 
  14  13   0        3.00      -13.84     14.43 o 
  15  13   0       19.40       11.73     16.54 o 
  16  13   0        8.19       11.20     16.78 o 
  17  13   0        3.35       10.85     12.85 o 
   0  14   0      138.73      142.81     18.31 o 
   1  14   0       30.40       33.88     10.09 o 
   2  14   0        0.50        4.01     13.55 o 
   3  14   0       37.84       34.12     15.38 o 
   4  14   0       18.62       37.62     27.10 o 
   5  14   0       88.81       88.06     11.77 o 
   6  14   0        2.15        2.01      6.31 o 
   7  14   0        3.50       21.51      9.08 o 
   8  14   0       28.94       26.68     17.58 o 
   9  14   0       63.84       63.78     11.77 o 
  10  14   0        1.78       -4.83     11.08 o 
  11  14   0       10.08       22.59     12.67 o 
  12  14   0       10.67       16.84     13.34 o 
  13  14   0        1.58      -14.06     14.06 o 
  14  14   0       10.10        3.26     15.66 o 
  15  14   0        1.50        1.83     17.24 o 
  16  14   0        5.15        8.87     18.64 o 
   1  15   0       34.82       16.43     13.18 o 
   2  15   0      159.26      183.86     16.48 o 
   3  15   0        2.83       21.99     10.61 o 
   4  15   0        5.77       10.52     11.08 o 
   5  15   0        1.82       -4.31     11.44 o 
   6  15   0        2.69        5.44      8.79 o 
   7  15   0        0.22        3.45      9.60 o 
   8  15   0      114.50      134.23     12.97 o 
   9  15   0       11.91       20.15     11.77 o 
  10  15   0        1.83       -0.73     12.67 o 
  11  15   0       28.47       11.61     17.21 o 
  12  15   0        0.96       -4.09     22.34 o 
  13  15   0        1.33        6.96     15.58 o 
  14  15   0        6.37        1.84     16.88 o 
  15  15   0       31.14       10.99     30.03 o 
   0  16   0       19.56        2.93     16.11 o 
   1  16   0        1.91        6.46     11.88 o 
   2  16   0        6.90        1.34     11.88 o 
   3  16   0        0.42       -0.97     13.55 o 
   4  16   0       26.28       21.28     12.16 o 
   5  16   0        6.69       33.69     20.51 o 
   6  16   0       14.48       13.18     20.51 o 
   7  16   0       29.04       34.22     10.54 o 
   8  16   0        0.02        2.14     12.45 o 
   9  16   0        9.96        9.55     12.86 o 
  10  16   0       21.92       43.21     14.06 o 
  11  16   0       15.20        7.96     15.44 o 
  12  16   0        7.03       -6.93     16.35 o 
  13  16   0        2.08       -0.96     16.68 o 
   1  17   0        6.18       -2.67     12.40 o 
   2  17   0        2.26       -2.41     15.38 o 
   3  17   0       16.58       39.31     14.18 o 
   4  17   0        0.09      -10.25     20.51 o 
   5  17   0       18.54       19.04     21.24 o 
   6  17   0       16.56       43.21     22.70 o 
   7  17   0       15.58       10.80     13.18 o 
   8  17   0        5.38      -13.02     13.28 o 
   9  17   0       14.99        8.13     14.36 o 
  10  17   0       36.82       47.28     15.71 o 
  11  17   0       18.46       22.64     16.51 o 
  12  17   0        0.35      -27.83     27.83 o 
   0  18   0        4.30      -10.25     19.04 o 
   1  18   0       22.36       -0.30     13.95 o 
   2  18   0        8.21      -10.02     21.60 o 
   3  18   0        3.12      -12.45     19.04 o 
   4  18   0        0.08      -18.31     19.04 o 
   5  18   0        0.00       -7.32     19.77 o 
   6  18   0        0.70      -19.04     20.51 o 
   7  18   0        0.06      -21.24     21.24 o 
   8  18   0        3.96       -5.87     14.08 o 
   9  18   0        1.89        2.74     14.86 o 
  10  18   0        0.75      -15.71     15.71 o 
   1  19   0        6.38      -10.62     15.02 o 
   2  19   0       11.48        0.00     22.70 o 
   3  19   0        0.12       12.45     20.51 o 
   4  19   0        0.80      -23.43     23.43 o 
   5  19   0        4.70       35.88     24.90 o 
   6  19   0        0.05      -24.90     24.90 o 
   7  19   0        0.13      -18.31     25.63 o 
   0  20   0        3.15       -2.20     23.43 o 
   1  20   0        0.15        7.32     24.17 o 
 -23   1   1       15.56       32.66      9.89 o 
 -22   1   1       12.77       17.73     10.39 o 
 -21   1   1        2.86       15.44      8.99 o 
 -20   1   1        5.00       17.85      8.98 o 
 -19   1   1        9.11       17.48      8.64 o 
 -18   1   1       42.44       56.52     12.05 o 
 -17   1   1        3.48        1.41      6.62 o 
 -16   1   1        1.24        1.53      5.52 o 
 -15   1   1      146.33      152.29      9.15 o 
 -14   1   1      123.11      123.48      5.95 o 
 -13   1   1       74.30       78.08      4.50 o 
 -12   1   1       91.81      100.41      4.46 o 
 -11   1   1      198.24      185.51      6.03 o 
 -10   1   1       61.72       61.53      3.19 o 
  -9   1   1     1976.60     1896.72     21.73 o 
  -8   1   1       24.82       17.97      4.05 o 
  -7   1   1       47.97       53.27      2.93 o 
  -6   1   1       54.37       64.28      2.00 o 
  -5   1   1     3395.75     3442.90     35.51 o 
  -4   1   1     1041.42     1120.27     11.93 o 
  -3   1   1     2858.89     3122.06     41.38 o 
  -2   1   1        4.77       10.09      0.92 o 
  -1   1   1     2975.13     3056.07     32.26 o 
   0   1   1     4316.38     4595.88     50.85 o 
   1   1   1    12973.60    12872.72    162.85 o 
   2   1   1       97.39      109.57      1.84 o 
   3   1   1      326.00      337.14      4.36 o 
   4   1   1     2295.51     2415.90     28.56 o 
   5   1   1     2800.02     2698.92     32.09 o 
   6   1   1     1311.09     1389.37     17.09 o 
   7   1   1      717.85      769.68     12.87 o 
   8   1   1     1511.81     1482.15     19.78 o 
   9   1   1     3323.22     3486.33     41.81 o 
  10   1   1      685.50      674.32      9.92 o 
  11   1   1       39.83       45.51      4.46 o 
  12   1   1      118.21      119.87      4.77 o 
  13   1   1      136.18      143.74      7.12 o 
  14   1   1      125.21      120.03      5.81 o 
  15   1   1      191.06      206.77      8.33 o 
  16   1   1       29.54       27.73      5.51 o 
  17   1   1      129.86      129.62      6.75 o 
  18   1   1       87.38      108.53      6.72 o 
  19   1   1       28.72       29.50      6.94 o 
  20   1   1       10.22        7.18     10.08 o 
  21   1   1        2.34        1.80      8.93 o 
  22   1   1        4.13       10.02      8.99 o 
 -23   2   1        0.02       27.24     10.16 o 
 -22   2   1        2.67        6.28      8.88 o 
 -21   2   1       13.79       17.33      8.93 o 
 -20   2   1       25.90       30.71     12.42 o 
 -19   2   1        5.19        8.31      8.12 o 
 -18   2   1        1.87       23.56      7.21 o 
 -17   2   1       85.22       95.12      6.61 o 
 -16   2   1      226.71      234.42      8.11 o 
 -15   2   1     1201.55     1155.62     18.56 o 
 -14   2   1      227.39      223.87      7.06 o 
 -13   2   1      780.68      748.64     17.06 o 
 -12   2   1      947.03      885.77     14.71 o 
 -11   2   1     1891.29     1794.94     22.83 o 
 -10   2   1      845.63      868.90     11.52 o 
  -9   2   1       85.11       93.11      2.94 o 
  -8   2   1      301.08      273.83      4.48 o 
  -7   2   1     1547.38     1355.48     16.43 o 
  -6   2   1     1260.91     1321.34     16.82 o 
  -5   2   1     2396.28     2619.37     32.41 o 
  -4   2   1     1381.99     1292.05     16.60 o 
  -3   2   1     7289.37     7308.43     90.58 o 
  -2   2   1    21156.17    21100.80    253.60 o 
  -1   2   1    18453.77    19279.13    268.29 o 
   0   2   1     2527.24     2577.53     52.20 o 
   1   2   1      299.68      299.62      4.77 o 
   2   2   1    21215.58    20325.01    784.79 o 
   3   2   1    11380.92    11493.06    152.00 o 
   4   2   1       36.24       37.98      1.31 o 
   5   2   1      634.12      675.36     10.01 o 
   6   2   1     1593.83     1625.82     20.61 o 
   7   2   1     2410.63     2445.17     28.94 o 
   8   2   1     1419.30     1446.78     17.79 o 
   9   2   1      252.72      345.50      8.89 o 
  10   2   1      156.37      150.42      4.29 o 
  11   2   1      645.70      613.84     14.19 o 
  12   2   1     1627.05     1492.31     23.44 o 
  13   2   1        3.42       -0.37      3.94 o 
  14   2   1        0.35        0.76      4.23 o 
  15   2   1       63.23       78.81      5.59 o 
  16   2   1      330.10      322.21      9.02 o 
  17   2   1       67.14       76.63      7.49 o 
  18   2   1       44.20       50.38      8.33 o 
  19   2   1       34.42       42.03      6.95 o 
  20   2   1       67.88       78.32      8.26 o 
  21   2   1       31.84       41.26      9.11 o 
  22   2   1        4.08        3.16      8.71 o 
 -22   3   1       21.47       24.49      8.32 o 
 -21   3   1        7.98        4.61      7.96 o 
 -20   3   1        4.23        5.59      8.19 o 
 -19   3   1       79.36      115.43      9.22 o 
 -18   3   1      114.12      134.44      8.86 o 
 -17   3   1       94.86       84.27      8.89 o 
 -16   3   1       45.82       36.20      5.85 o 
 -15   3   1        3.10       10.37      4.53 o 
 -14   3   1      350.50      312.49      8.37 o 
 -13   3   1     1050.17     1027.89     27.57 o 
 -12   3   1      116.77      114.13      6.22 o 
 -11   3   1      199.74      190.28      9.00 o 
 -10   3   1     1511.55     1441.89     17.56 o 
  -9   3   1     3199.74     3125.98     34.25 o 
  -8   3   1     1058.65      930.98     11.46 o 
  -7   3   1     2462.39     2779.09     30.33 o 
  -6   3   1     2937.34     2911.72     36.10 o 
  -5   3   1     5496.21     5236.99     60.50 o 
  -4   3   1     8184.69     8639.00    132.44 o 
  -3   3   1     3087.61     3322.95     56.54 o 
  -2   3   1      312.72      402.11      7.50 o 
  -1   3   1      366.22      350.86     10.32 o 
   0   3   1    27539.79    26470.99   1634.20 o 
   1   3   1     3606.88     3828.31     67.99 o 
   2   3   1     2745.47     3096.07     46.33 o 
   3   3   1       23.98       29.26      2.13 o 
   4   3   1     3078.83     3024.95     45.61 o 
   5   3   1     7177.35     6866.30    101.94 o 
   6   3   1     7415.19     7593.72     96.23 o 
   7   3   1      115.67      117.34      2.58 o 
   8   3   1     1959.00     2044.14     25.93 o 
   9   3   1     7214.50     7149.78    126.01 o 
  10   3   1     1852.05     1693.97     20.81 o 
  11   3   1      246.02      233.85      5.23 o 
  12   3   1      160.18      186.75      6.71 o 
  13   3   1     1327.44     1300.30     24.45 o 
  14   3   1      404.15      384.18     15.17 o 
  15   3   1      362.54      346.75      8.29 o 
  16   3   1       49.62       41.70      5.41 o 
  17   3   1      188.63      183.19      8.38 o 
  18   3   1      221.83      219.67      8.86 o 
  19   3   1      170.68      175.01      8.56 o 
  20   3   1        7.79       -5.32      6.92 o 
  21   3   1        7.23       20.02     10.87 o 
  22   3   1       23.92       20.75     13.54 o 
 -22   4   1       10.93       26.95     14.25 o 
 -21   4   1       22.58       27.10     13.14 o 
 -20   4   1       53.77       70.87     21.60 o 
 -19   4   1       56.31       51.91      6.31 o 
 -18   4   1        2.06       -0.58      5.66 o 
 -17   4   1       55.13       59.42      8.67 o 
 -16   4   1      260.29      264.00     13.14 o 
 -15   4   1       95.91      115.99      6.03 o 
 -14   4   1      377.60      349.18     13.52 o 
 -13   4   1        3.53        5.04      4.19 o 
 -12   4   1     1226.31     1201.89     16.64 o 
 -11   4   1     1551.26     1489.35     17.23 o 
 -10   4   1      271.63      255.60      4.40 o 
  -9   4   1       53.97       68.60      2.43 o 
  -8   4   1     2787.94     2673.17     36.43 o 
  -7   4   1      815.73      735.05     10.34 o 
  -6   4   1     5952.60     6318.92     79.93 o 
  -5   4   1      132.09      136.40      6.34 o 
  -4   4   1     1160.73     1081.23     21.96 o 
  -3   4   1     2147.85     2070.90     31.70 o 
  -2   4   1    13648.28    13932.93    419.63 o 
  -1   4   1      829.82      886.39     34.79 o 
   0   4   1     3596.90     3945.27     96.30 o 
   1   4   1    53634.50    49841.20   2203.59 o 
   2   4   1     1436.22     1478.98     22.50 o 
   3   4   1     4009.09     3822.02     71.77 o 
   4   4   1      613.86      644.93     10.86 o 
   5   4   1      388.32      436.06      8.27 o 
   6   4   1     1686.84     1658.98     25.98 o 
   7   4   1     8801.71     9108.59    115.36 o 
   8   4   1      568.88      495.99      8.20 o 
   9   4   1      615.81      626.65     10.92 o 
  10   4   1      996.58     1031.13     16.38 o 
  11   4   1      856.63      827.62     14.08 o 
  12   4   1     1721.99     1627.17     24.67 o 
  13   4   1      203.11      200.70      9.34 o 
  14   4   1       84.81      100.50      6.00 o 
  15   4   1      298.98      279.45      8.47 o 
  16   4   1      173.25      161.67      8.80 o 
  17   4   1      377.00      373.98     14.83 o 
  18   4   1        3.22        2.02     10.05 o 
  19   4   1       28.78       27.34     10.21 o 
  20   4   1       58.93       57.71     10.81 o 
  21   4   1       45.60       60.16     11.24 o 
  22   4   1        4.63       13.44     13.54 o 
 -22   5   1        2.37        4.10     14.23 o 
 -21   5   1        3.09       20.70     13.87 o 
 -20   5   1        0.26        9.43     18.67 o 
 -19   5   1       38.53       53.37     10.63 o 
 -18   5   1       77.86       93.06     13.30 o 
 -17   5   1       43.87       61.40     11.07 o 
 -16   5   1        0.87        1.91      7.45 o 
 -15   5   1      472.53      461.42     13.70 o 
 -14   5   1      304.05      312.91     11.23 o 
 -13   5   1      338.78      314.62     10.89 o 
 -12   5   1      277.29      297.04      9.89 o 
 -11   5   1      197.87      205.19      6.81 o 
 -10   5   1      438.04      397.52      8.50 o 
  -9   5   1      516.18      469.37      8.39 o 
  -8   5   1     1349.56     1486.10     19.73 o 
  -7   5   1      118.50      139.60      3.85 o 
  -6   5   1     1035.20      961.84     17.10 o 
  -5   5   1     2484.27     2317.39     46.05 o 
  -4   5   1      567.21      503.01      9.66 o 
  -3   5   1     1251.34     1255.37     25.50 o 
  -2   5   1       29.01       28.14      3.62 o 
  -1   5   1       28.92       53.85      4.14 o 
   0   5   1     3971.43     3604.16    149.03 o 
   1   5   1    22522.55    22378.89    520.95 o 
   2   5   1      778.14      730.70     19.89 o 
   3   5   1      792.93      783.00     14.61 o 
   4   5   1     1077.89      995.79     15.47 o 
   5   5   1     2711.71     2689.92     45.34 o 
   6   5   1      760.02      703.93     13.56 o 
   7   5   1      386.37      465.70      9.32 o 
   8   5   1      556.03      588.99      9.96 o 
   9   5   1      217.97      177.11      4.68 o 
  10   5   1      626.03      611.12     11.02 o 
  11   5   1      270.35      234.93      7.95 o 
  12   5   1      162.46      154.98      5.86 o 
  13   5   1      361.84      361.85     10.00 o 
  14   5   1      559.52      523.74     12.29 o 
  15   5   1        1.79       -2.53      5.68 o 
  16   5   1        0.04       -7.42      7.42 o 
  17   5   1        1.93       14.93      9.44 o 
  18   5   1       75.66       64.75     10.55 o 
  19   5   1       46.39       46.27     10.67 o 
  20   5   1        5.10       -7.76     13.57 o 
  21   5   1        6.25       16.55     13.19 o 
  22   5   1        7.73       10.01     13.87 o 
 -22   6   1        0.63      -19.04     19.04 o 
 -21   6   1        3.01        7.97     12.91 o 
 -20   6   1       19.75       34.09     13.20 o 
 -19   6   1        1.43        4.11     10.55 o 
 -18   6   1        0.98       11.83      8.88 o 
 -17   6   1       23.53       35.12      8.71 o 
 -16   6   1       17.83       23.84      8.13 o 
 -15   6   1       64.07       48.71      7.87 o 
 -14   6   1        3.53        3.08      6.80 o 
 -13   6   1        0.62        1.29      6.49 o 
 -12   6   1        2.81       -1.06      5.87 o 
 -11   6   1      274.17      266.84      9.02 o 
 -10   6   1        9.66       12.50      4.78 o 
  -9   6   1       44.49       61.96      3.34 o 
  -8   6   1      111.18      108.42      4.55 o 
  -7   6   1     3303.32     3398.11     56.42 o 
  -6   6   1      220.50      232.76      5.15 o 
  -5   6   1       77.40       76.06      3.75 o 
  -4   6   1      270.04      241.29      5.64 o 
  -3   6   1      275.41      245.15      7.41 o 
  -2   6   1       16.52       13.38      3.86 o 
  -1   6   1       54.91       34.75      6.59 o 
   0   6   1       16.76       12.27      4.05 o 
   1   6   1      234.19      230.45      8.96 o 
   2   6   1       50.12       29.68      4.57 o 
   3   6   1      168.52      139.78      4.08 o 
   4   6   1       15.42       17.51     10.34 o 
   5   6   1       59.47       69.34      4.48 o 
   6   6   1     1616.71     1578.64     24.29 o 
   7   6   1       90.28       80.96      4.67 o 
   8   6   1      199.39      185.42      7.41 o 
   9   6   1      407.86      397.62     10.60 o 
  10   6   1      388.86      387.19     11.77 o 
  11   6   1       79.11       70.94      5.12 o 
  12   6   1      209.47      190.64      8.13 o 
  13   6   1       35.70       33.16      5.65 o 
  14   6   1        0.07        5.81      5.72 o 
  15   6   1      111.72       98.17      8.48 o 
  16   6   1       50.96       37.02      8.31 o 
  17   6   1        3.12       -1.11      8.40 o 
  18   6   1        0.44        2.63     11.84 o 
  19   6   1        7.08       11.80     10.30 o 
  20   6   1        0.84        4.61     10.88 o 
  21   6   1        7.24       24.61     11.16 o 
 -21   7   1        0.95        3.05     14.23 o 
 -20   7   1        2.64        5.40     11.33 o 
 -19   7   1        1.38        4.22     11.07 o 
 -18   7   1        1.55       -6.12     10.68 o 
 -17   7   1        0.65       -0.51      8.49 o 
 -16   7   1       29.57       38.59      8.53 o 
 -15   7   1        1.51       -0.75      7.51 o 
 -14   7   1       99.15      143.78     12.47 o 
 -13   7   1      129.27      110.67     11.76 o 
 -12   7   1       49.80       59.87      9.94 o 
 -11   7   1        4.60        9.91      5.60 o 
 -10   7   1       41.07       40.16      4.71 o 
  -9   7   1        0.83       -1.74      6.13 o 
  -8   7   1        0.09        1.89      3.19 o 
  -7   7   1     1053.02     1129.16     17.98 o 
  -6   7   1      436.80      468.71      9.66 o 
  -5   7   1        1.14       -0.44      2.52 o 
  -4   7   1      178.67      221.25      9.89 o 
  -3   7   1        2.24        0.28      7.18 o 
  -2   7   1      282.78      307.95      9.14 o 
  -1   7   1     1127.48     1092.56     28.22 o 
   0   7   1      950.36     1103.62     28.74 o 
   1   7   1     1324.09     1355.17     39.91 o 
   2   7   1       36.04       49.83      5.63 o 
   3   7   1     1125.33     1086.48     28.42 o 
   4   7   1       31.17       36.91      3.81 o 
   5   7   1       72.10       60.31      3.94 o 
   6   7   1      542.11      605.51     12.53 o 
   7   7   1       49.95       54.91      6.45 o 
   8   7   1        4.53        6.47      4.43 o 
   9   7   1       15.02       32.77      5.09 o 
  10   7   1       67.97       66.69      6.89 o 
  11   7   1       31.37       19.36      4.70 o 
  12   7   1       45.84       52.25      5.60 o 
  13   7   1       67.20       64.34      6.24 o 
  14   7   1       37.25       33.61      8.58 o 
  15   7   1        2.66       -0.20      7.37 o 
  16   7   1       40.08       25.78      8.52 o 
  17   7   1        3.98       11.51      8.83 o 
  18   7   1        1.80      -10.21     10.21 o 
  19   7   1        8.01       -7.93     15.56 o 
  20   7   1        1.37        2.81     11.29 o 
  21   7   1        0.85      -12.96     12.96 o 
 -21   8   1        0.44        7.19     15.97 o 
 -20   8   1       11.25       -2.78     12.91 o 
 -19   8   1        4.29       17.45      9.80 o 
 -18   8   1        1.50       12.93      9.49 o 
 -17   8   1        1.90        9.68     11.31 o 
 -16   8   1       19.54       15.62      9.99 o 
 -15   8   1       26.70       31.14      9.56 o 
 -14   8   1      383.36      359.67     14.82 o 
 -13   8   1        0.04        3.74      7.52 o 
 -12   8   1       50.21       38.42      7.43 o 
 -11   8   1      212.26      196.79      9.26 o 
 -10   8   1        9.49        9.83      8.04 o 
  -9   8   1        0.16        3.59      9.52 o 
  -8   8   1      113.76       99.78      4.66 o 
  -7   8   1       71.32       67.60      5.13 o 
  -6   8   1       16.46       16.90      4.29 o 
  -5   8   1      214.36      228.92     10.15 o 
  -4   8   1       56.61       57.35      9.52 o 
  -3   8   1      146.18      151.59     10.99 o 
  -2   8   1      285.45      299.70      9.62 o 
  -1   8   1      731.19      774.34     33.32 o 
   0   8   1       64.48       75.78      6.33 o 
   1   8   1     9388.76     9539.07    224.22 o 
   2   8   1       37.36       54.93      6.33 o 
   3   8   1      235.46      267.14     13.91 o 
   4   8   1      103.47      123.91      4.79 o 
   5   8   1      138.17      155.89      9.00 o 
   6   8   1      302.08      344.44      8.89 o 
   7   8   1      398.93      406.92     10.16 o 
   8   8   1       92.17      101.43      5.79 o 
   9   8   1      302.10      307.73      9.64 o 
  10   8   1      394.05      401.26     11.30 o 
  11   8   1       44.67       47.89      4.52 o 
  12   8   1      533.57      507.25     11.71 o 
  13   8   1        1.35        0.28      6.55 o 
  14   8   1       22.75       15.19      7.98 o 
  15   8   1       15.84       12.02      7.71 o 
  16   8   1        4.33        9.84      8.31 o 
  17   8   1       58.91       62.55      9.62 o 
  18   8   1        1.63        8.52      9.88 o 
  19   8   1       11.17        5.92     11.84 o 
  20   8   1        1.59       -0.03     12.13 o 
 -20   9   1        0.04       12.08     20.51 o 
 -19   9   1       10.32        0.64     18.10 o 
 -18   9   1       27.04       43.57     28.22 o 
 -17   9   1        5.45        2.72     10.58 o 
 -16   9   1        0.40        3.03     10.08 o 
 -15   9   1       55.41       54.38      9.99 o 
 -14   9   1      142.55      129.64     10.26 o 
 -13   9   1       22.27       18.68      9.92 o 
 -12   9   1      169.11      153.98      9.06 o 
 -11   9   1      101.49      101.73      8.96 o 
 -10   9   1       48.43       71.12      9.80 o 
  -9   9   1       98.89      107.75      9.68 o 
  -8   9   1      525.71      497.55     13.88 o 
  -7   9   1       30.64       29.22      5.23 o 
  -6   9   1        1.28        3.16      4.52 o 
  -5   9   1      824.27      788.72     15.09 o 
  -4   9   1        7.05        6.04      6.15 o 
  -3   9   1      596.22      563.31     18.04 o 
  -2   9   1       51.05       59.00      6.12 o 
  -1   9   1       22.44       16.65      5.20 o 
   0   9   1      321.09      333.05     12.91 o 
   1   9   1     4322.81     4444.08    106.67 o 
   2   9   1       77.44       79.82      6.86 o 
   3   9   1       61.41       67.45      7.56 o 
   4   9   1      186.75      176.31      8.24 o 
   5   9   1      907.88      919.07     21.57 o 
   6   9   1      167.10      169.73      8.67 o 
   7   9   1       19.62       26.24      5.72 o 
   8   9   1      142.02      175.74      8.43 o 
   9   9   1      172.85      192.47      8.99 o 
  10   9   1      112.74      113.23      8.17 o 
  11   9   1      163.43      167.98     15.13 o 
  12   9   1      123.11      140.15      7.45 o 
  13   9   1       59.67       63.10      7.79 o 
  14   9   1      127.18      125.75     10.08 o 
  15   9   1        1.71        5.58      9.63 o 
  16   9   1        0.31        0.78     10.01 o 
  17   9   1       17.47       15.21     11.39 o 
  18   9   1       42.80       34.43     12.32 o 
  19   9   1       13.28       13.04     16.16 o 
  20   9   1        5.05       12.67     18.52 o 
 -19  10   1        3.97        7.06     12.48 o 
 -18  10   1        0.14       12.30     12.57 o 
 -17  10   1       17.18       10.96     11.38 o 
 -16  10   1        8.59        5.97     11.25 o 
 -15  10   1       12.03       14.41      9.58 o 
 -14  10   1        3.59        0.71     12.43 o 
 -13  10   1        0.75       -7.36      7.71 o 
 -12  10   1       40.37       38.02      7.04 o 
 -11  10   1      249.36      238.28     17.58 o 
 -10  10   1       50.05       56.19     14.28 o 
  -9  10   1       53.80       56.20      9.32 o 
  -8  10   1      105.12      102.05     25.27 o 
  -7  10   1     1357.26     1323.83     28.95 o 
  -6  10   1      507.60      527.17     16.72 o 
  -5  10   1       14.21       12.10      8.42 o 
  -4  10   1       84.11       78.93      8.62 o 
  -3  10   1      200.56      209.74     14.65 o 
  -2  10   1      993.88      997.47     27.95 o 
  -1  10   1      352.29      397.44     16.80 o 
   0  10   1       41.10       41.90      5.59 o 
   1  10   1      113.07      113.63      8.62 o 
   2  10   1      587.35      610.04     19.29 o 
   3  10   1      236.25      264.00     11.96 o 
   4  10   1      125.62      118.43      5.79 o 
   5  10   1       58.30       58.46      5.11 o 
   6  10   1      454.67      483.70     13.55 o 
   7  10   1      151.45      142.70      7.73 o 
   8  10   1      153.26      159.87     12.31 o 
   9  10   1      112.19      100.06      8.11 o 
  10  10   1       28.97       33.71      7.73 o 
  11  10   1      274.76      316.25     13.95 o 
  12  10   1      106.73      101.75     13.14 o 
  13  10   1       21.46       31.74      7.60 o 
  14  10   1        0.09       -8.53      8.53 o 
  15  10   1       57.14       58.16     10.34 o 
  16  10   1       35.58       20.99     10.91 o 
  17  10   1        3.47       10.60     11.29 o 
  18  10   1        0.11        6.09     11.93 o 
  19  10   1        2.19       -7.04     12.91 o 
 -19  11   1        2.45        0.56     13.07 o 
 -18  11   1        9.97       13.29     12.41 o 
 -17  11   1        3.48        1.80     20.27 o 
 -16  11   1        3.67      -10.45     10.45 o 
 -15  11   1        1.76       10.50     10.34 o 
 -14  11   1      155.27      174.99     11.36 o 
 -13  11   1        0.79        1.02      7.90 o 
 -12  11   1       69.83       78.42     11.96 o 
 -11  11   1       16.63       19.20     10.53 o 
 -10  11   1       23.94       36.36     15.75 o 
  -9  11   1      124.31      153.37     11.92 o 
  -8  11   1       40.07       58.84      8.94 o 
  -7  11   1       44.19       46.82      8.20 o 
  -6  11   1        0.78        2.20      6.39 o 
  -5  11   1      116.40      131.20     10.53 o 
  -4  11   1      115.33      118.80     13.18 o 
  -3  11   1      156.58      163.81     10.73 o 
  -2  11   1       32.28       35.02      7.77 o 
  -1  11   1      475.47      468.49     16.79 o 
   0  11   1      255.36      242.50      9.71 o 
   1  11   1      134.63      128.08      8.12 o 
   2  11   1      143.10      153.56     34.05 o 
   3  11   1      520.80      494.65     17.93 o 
   4  11   1      104.17      107.55      9.32 o 
   5  11   1      495.17      461.59     13.69 o 
   6  11   1       63.68       67.46      6.37 o 
   7  11   1        0.01        5.29      6.20 o 
   8  11   1       57.92       60.02      7.39 o 
   9  11   1      248.26      258.55     11.84 o 
  10  11   1       10.19       12.09      7.77 o 
  11  11   1       86.93       84.51     12.30 o 
  12  11   1       53.04       50.43     12.67 o 
  13  11   1       14.66       24.82     14.28 o 
  14  11   1       77.81       91.60     21.24 o 
  15  11   1       39.09       42.45     10.24 o 
  16  11   1        5.31        2.26     11.03 o 
  17  11   1        3.81        3.24     12.33 o 
  18  11   1       26.33       16.56     13.08 o 
  19  11   1        2.86       12.77     13.89 o 
 -18  12   1        0.20       10.55     12.33 o 
 -17  12   1        1.75        1.99     11.86 o 
 -16  12   1        6.26       -5.80     16.73 o 
 -15  12   1       56.66       62.23     11.16 o 
 -14  12   1       58.18       51.35     15.11 o 
 -13  12   1        2.71        2.21     12.62 o 
 -12  12   1       16.37       22.81     11.78 o 
 -11  12   1       20.27       15.18     14.28 o 
 -10  12   1        0.81        9.23     10.20 o 
  -9  12   1        6.25        4.55      9.48 o 
  -8  12   1        6.77       28.87      8.94 o 
  -7  12   1       50.85       61.24      8.65 o 
  -6  12   1      398.78      421.70     12.85 o 
  -5  12   1       31.55       29.78      9.15 o 
  -4  12   1        8.92        8.23      8.76 o 
  -3  12   1       45.92       70.30      9.89 o 
  -2  12   1      259.98      299.31     14.75 o 
  -1  12   1       29.33       40.75      9.32 o 
   0  12   1       43.31       36.43      8.76 o 
   1  12   1      248.23      226.76     20.48 o 
   2  12   1      345.91      358.30     12.31 o 
   3  12   1      100.76      102.85     10.01 o 
   4  12   1      121.06      141.31     10.99 o 
   5  12   1       41.49       52.08      6.02 o 
   6  12   1       61.79       66.45      6.85 o 
   7  12   1      164.42      176.84      8.99 o 
   8  12   1        1.81       -7.03      7.03 o 
   9  12   1       34.23       39.54      8.28 o 
  10  12   1       24.77       26.98     11.08 o 
  11  12   1      165.19      186.55     14.96 o 
  12  12   1        6.09        1.77     12.73 o 
  13  12   1       13.24        3.67     13.68 o 
  14  12   1        7.70        5.43     13.90 o 
  15  12   1       10.27       -4.21     19.41 o 
  16  12   1        5.46       -2.69     11.37 o 
  17  12   1        0.37       -6.45     12.31 o 
  18  12   1        0.66       -0.25     13.61 o 
 -17  13   1        0.29       15.44     12.43 o 
 -16  13   1        0.91       10.12     11.52 o 
 -15  13   1        5.62       17.84     15.66 o 
 -14  13   1        7.74       -3.81     14.78 o 
 -13  13   1       21.00       14.14     13.87 o 
 -12  13   1        1.00        9.05     12.84 o 
 -11  13   1        1.62      -11.77     11.77 o 
 -10  13   1        0.07       -7.22     10.55 o 
  -9  13   1       36.66       43.32     10.55 o 
  -8  13   1       13.20       13.25      9.87 o 
  -7  13   1       87.85       88.27      9.89 o 
  -6  13   1       61.66       62.87     15.01 o 
  -5  13   1       17.24       38.06     10.01 o 
  -4  13   1       69.94       61.45     10.91 o 
  -3  13   1        0.40        5.59      9.28 o 
  -2  13   1       88.93      103.13     14.65 o 
  -1  13   1        7.95       -5.70      9.57 o 
   0  13   1       67.89       54.04     10.61 o 
   1  13   1       26.03        1.31      7.18 o 
   2  13   1       23.43       20.23      7.16 o 
   3  13   1        4.31       -7.03      7.03 o 
   4  13   1       31.39       26.29      9.62 o 
   5  13   1        3.49        4.96      5.66 o 
   6  13   1        0.47        3.73      6.39 o 
   7  13   1        9.27       13.45      7.01 o 
   8  13   1       22.84       24.29      8.01 o 
   9  13   1        7.38        9.44      8.37 o 
  10  13   1       42.86       41.89     13.18 o 
  11  13   1        7.90       -7.32     12.14 o 
  12  13   1        6.14        8.13     13.20 o 
  13  13   1        0.75       -5.43     14.28 o 
  14  13   1       17.63       10.47     14.59 o 
  15  13   1        1.38       16.78     16.88 o 
  16  13   1        0.54      -15.32     16.88 o 
  17  13   1       23.46        6.89     12.68 o 
 -16  14   1        2.64      -14.55     16.72 o 
 -15  14   1        3.13       -2.20     23.80 o 
 -14  14   1        1.25       13.87     22.70 o 
 -13  14   1        5.70       -3.84     14.78 o 
 -12  14   1        2.12      -13.02     13.02 o 
 -11  14   1        0.30       -6.86     12.84 o 
 -10  14   1        2.90        5.14     11.96 o 
  -9  14   1        0.37        9.23     11.09 o 
  -8  14   1        5.59       25.21     17.58 o 
  -7  14   1       29.03       28.98      9.52 o 
  -6  14   1       56.02       63.01      8.52 o 
  -5  14   1       64.91       43.21     16.84 o 
  -4  14   1       22.49       32.56     19.04 o 
  -3  14   1        1.05       12.45     11.72 o 
  -2  14   1       30.66       15.65     10.32 o 
  -1  14   1       24.09       26.99     10.61 o 
   0  14   1       45.39       30.63     19.41 o 
   1  14   1       15.43       12.98     10.32 o 
   2  14   1       12.73       18.54      8.04 o 
   3  14   1        7.73        3.94      7.54 o 
   4  14   1        1.98       -2.60      8.71 o 
   5  14   1        3.34        4.07      6.44 o 
   6  14   1        2.82        7.97      9.82 o 
   7  14   1        3.31        1.11      7.49 o 
   8  14   1        0.39       -8.28      8.28 o 
   9  14   1        6.50      -10.07     20.14 o 
  10  14   1       42.60       45.34     14.65 o 
  11  14   1       64.64       47.55     13.53 o 
  12  14   1       10.38       16.72     14.90 o 
  13  14   1        0.63       -6.63     14.59 o 
  14  14   1        0.62        7.39     16.12 o 
  15  14   1        0.00       15.29     16.19 o 
  16  14   1        0.01       29.29     30.03 o 
 -15  15   1        1.24       13.91     29.29 o 
 -14  15   1        3.53        0.64     16.88 o 
 -13  15   1        0.26        2.23     16.48 o 
 -12  15   1       12.44       23.80     15.38 o 
 -11  15   1        8.65       11.25     16.11 o 
 -10  15   1        2.87      -10.47     12.84 o 
  -9  15   1       13.41       -6.62     11.61 o 
  -8  15   1        9.16       -2.49     11.72 o 
  -7  15   1        0.43       -8.09     10.08 o 
  -6  15   1        6.50       29.29     19.77 o 
  -5  15   1        8.70        3.66     19.04 o 
  -4  15   1        8.79        6.59     18.31 o 
  -3  15   1       38.37       33.69     11.78 o 
  -2  15   1        2.56      -10.84     10.84 o 
  -1  15   1       12.50       26.36     12.16 o 
   0  15   1        1.82       -7.73     10.20 o 
   1  15   1        2.82      -10.84     10.84 o 
   2  15   1        5.42        3.71     11.05 o 
   3  15   1        0.14       -9.64     10.91 o 
   4  15   1        2.07       11.78      8.48 o 
   5  15   1       13.32        8.97      9.17 o 
   6  15   1       11.02       11.35      6.94 o 
   7  15   1       12.28        4.18      7.05 o 
   8  15   1       39.88       23.73     17.94 o 
   9  15   1        1.24      -11.86     11.86 o 
  10  15   1        2.03       -2.80     20.14 o 
  11  15   1        4.04       -5.10     13.68 o 
  12  15   1        2.82      -14.90     14.90 o 
  13  15   1        0.23        1.85     31.86 o 
  14  15   1        8.29      -27.10     27.10 o 
  15  15   1        0.02      -17.58     29.29 o 
 -13  16   1        0.03       -2.45     15.30 o 
 -12  16   1        1.01       -0.11     15.30 o 
 -11  16   1       16.15       12.84     14.25 o 
 -10  16   1       21.94       24.25     13.72 o 
  -9  16   1        8.68       30.96     12.84 o 
  -8  16   1        0.18       -8.61     11.38 o 
  -7  16   1        0.36      -10.54     10.54 o 
  -6  16   1       72.28       58.59     19.77 o 
  -5  16   1       11.89       17.58     19.77 o 
  -4  16   1        0.01        1.46     19.77 o 
  -3  16   1        0.33        1.94     12.40 o 
  -2  16   1       32.56       31.66     12.16 o 
  -1  16   1       10.99       -2.29     27.46 o 
   0  16   1       28.38       19.04     12.43 o 
   1  16   1        0.30       13.31     12.16 o 
   2  16   1       25.30        7.99     12.10 o 
   3  16   1        3.56      -11.78     11.78 o 
   4  16   1        3.05        4.67     11.96 o 
   5  16   1        7.66       -2.77      9.01 o 
   6  16   1       45.20       52.23      7.59 o 
   7  16   1       26.21       42.73     21.24 o 
   8  16   1       10.27      -10.55     11.51 o 
   9  16   1        4.27       -6.98     12.60 o 
  10  16   1        2.94       26.68     14.06 o 
  11  16   1        7.46      -10.35     15.17 o 
  12  16   1        0.09      -21.28     30.03 o 
  13  16   1        0.03      -26.36     26.36 o 
 -12  17   1        0.18      -16.11     27.10 o 
 -11  17   1        1.85        8.97     15.58 o 
 -10  17   1        0.31      -14.36     14.36 o 
  -9  17   1        1.53       -7.63     14.21 o 
  -8  17   1       10.47        2.39     17.21 o 
  -7  17   1       11.17       13.91     23.43 o 
  -6  17   1       10.96        0.73     21.97 o 
  -5  17   1        6.93      -11.72     19.04 o 
  -4  17   1        8.98        1.46     20.51 o 
  -3  17   1        0.29        6.59     17.58 o 
  -2  17   1        8.00       22.81     13.72 o 
  -1  17   1        0.05       -5.86     12.95 o 
   0  17   1        6.08       -2.85     12.68 o 
   1  17   1        5.33       -7.44     12.82 o 
   2  17   1        7.56        6.53     12.91 o 
   3  17   1        2.44        7.83     13.34 o 
   4  17   1        0.11        3.27     13.54 o 
   5  17   1        8.77       11.91     32.59 o 
   6  17   1        4.26      -13.26     13.55 o 
   7  17   1        2.10        1.52     24.17 o 
   8  17   1        1.06        0.71     13.28 o 
   9  17   1        0.24       17.46     14.21 o 
  10  17   1        9.07      -14.59     14.59 o 
  11  17   1        0.22       -8.37     15.82 o 
  -9  18   1        9.06        7.22     14.59 o 
  -8  18   1       15.72        5.78     14.08 o 
  -7  18   1        0.10       17.58     22.70 o 
  -6  18   1        8.68       24.90     24.90 o 
  -5  18   1       34.86       54.93     21.97 o 
  -4  18   1       20.27       20.51     21.97 o 
  -3  18   1        0.06        8.06     21.24 o 
  -2  18   1        1.04      -19.77     19.77 o 
  -1  18   1        7.85       -6.59     13.98 o 
   0  18   1       21.28       23.97     14.91 o 
   1  18   1       10.52       -0.35     13.95 o 
   2  18   1        0.04       15.25     14.06 o 
   3  18   1        0.36       -1.54     14.59 o 
   4  18   1        6.51       -5.99     18.67 o 
   5  18   1        0.78      -23.43     23.43 o 
   6  18   1        5.83        6.59     22.70 o 
   7  18   1        0.09       -2.45     12.88 o 
   8  18   1        4.40        9.83     14.41 o 
   9  18   1        1.75       26.02     15.04 o 
  -6  19   1        0.36       -3.66     25.63 o 
  -5  19   1        0.08      -15.38     21.97 o 
  -4  19   1        0.30      -15.38     21.24 o 
  -3  19   1        0.00      -19.04     19.04 o 
  -2  19   1        0.40       13.91     19.77 o 
  -1  19   1        2.10        6.59     21.24 o 
   0  19   1        4.24       -5.86     21.24 o 
   1  19   1        0.69      -11.47     15.22 o 
   2  19   1       12.68       19.06     18.67 o 
   3  19   1        1.70      -15.30     15.30 o 
   4  19   1       16.65       19.04     23.43 o 
   5  19   1        1.46      -25.63     25.63 o 
   6  19   1        0.01       -5.13     26.36 o 
 -22   0   2        3.43        6.59     15.38 o 
 -21   0   2        0.24      -14.65     14.65 o 
 -20   0   2        0.13       12.66     12.30 o 
 -19   0   2       40.49       86.20     12.46 o 
 -18   0   2      178.04      212.49     16.11 o 
 -17   0   2      197.27      181.41     12.84 o 
 -16   0   2       17.46       23.77     19.77 o 
 -15   0   2       31.87       34.84      9.32 o 
 -14   0   2      890.75      798.48     24.27 o 
 -13   0   2     3341.14     3093.87     60.87 o 
 -12   0   2      461.38      439.04     11.38 o 
 -11   0   2       13.94       19.62      4.23 o 
 -10   0   2     1885.48     1786.66     27.81 o 
  -9   0   2      706.76      647.56     11.37 o 
  -8   0   2     1288.94     1101.53     17.37 o 
  -7   0   2      601.02      707.75     17.86 o 
  -6   0   2      545.66      536.75     16.92 o 
  -5   0   2     2354.68     2028.43     34.26 o 
  -4   0   2     6050.02     5860.51     97.03 o 
  -3   0   2       84.00       80.77      2.79 o 
  -2   0   2      639.05      785.34     13.77 o 
  -1   0   2     9493.64     9351.61    153.88 o 
   0   0   2     6434.62     6352.52    104.97 o 
   1   0   2     5363.74     5272.09     99.16 o 
   2   0   2       21.21        9.18      2.95 o 
   3   0   2      229.29      245.33      5.56 o 
   4   0   2     4861.83     4539.29     75.54 o 
   5   0   2     5161.28     5122.92     85.20 o 
   6   0   2     4158.96     4267.27     71.42 o 
   7   0   2       29.47       33.68      3.61 o 
   8   0   2     3902.17     3960.52     66.80 o 
   9   0   2     2035.76     1912.28     33.71 o 
  10   0   2     1692.52     1579.19     28.76 o 
  11   0   2       50.02       49.41      5.21 o 
  12   0   2       37.88       38.67      6.75 o 
  13   0   2     1649.45     1542.80     36.99 o 
  14   0   2      568.66      557.80     16.38 o 
  15   0   2      474.12      460.64     15.09 o 
  16   0   2        4.99        8.88      8.37 o 
  17   0   2       70.10       92.30     10.53 o 
  18   0   2      179.05      174.19     11.10 o 
  19   0   2      129.59      151.74     10.87 o 
  20   0   2        6.68        3.58      9.85 o 
  21   0   2        0.70        1.32     12.19 o 
  22   0   2       31.36       25.63     15.38 o 
 -22   1   2        3.73       14.65      9.25 o 
 -21   1   2       15.27       26.79      9.65 o 
 -20   1   2       47.30       54.74      9.97 o 
 -19   1   2       52.51       59.92     10.11 o 
 -18   1   2        0.54       11.77      7.49 o 
 -17   1   2       27.19       54.61      7.60 o 
 -16   1   2      164.27      205.25      9.25 o 
 -15   1   2       85.98       68.24      7.00 o 
 -14   1   2        4.88       -2.48      5.50 o 
 -13   1   2       58.35       80.10      5.53 o 
 -12   1   2      198.28      207.57      5.27 o 
 -11   1   2     1034.01      954.44     13.50 o 
 -10   1   2      334.38      294.70      6.70 o 
  -9   1   2        4.78       -0.65      2.22 o 
  -8   1   2      367.75      272.21      4.52 o 
  -7   1   2     3231.04     3078.02     32.16 o 
  -6   1   2    11723.63    12148.32    118.70 o 
  -5   1   2     1218.37     1360.65     15.47 o 
  -4   1   2     1657.59     1614.72     19.40 o 
  -3   1   2     1718.21     1620.12     22.11 o 
  -2   1   2     9555.87     9545.92    117.86 o 
  -1   1   2     3015.46     3233.38     40.42 o 
   0   1   2     3779.86     3890.03     45.62 o 
   1   1   2     4518.22     4235.08     49.71 o 
   2   1   2     7341.22     7335.17     85.57 o 
   3   1   2     7003.15     7107.13     82.97 o 
   4   1   2     1628.66     1679.92     20.35 o 
   5   1   2      194.48      254.69      4.47 o 
   6   1   2     3181.45     3044.21     38.56 o 
   7   1   2     9471.25     9307.12    115.69 o 
   8   1   2      852.88      842.80     11.48 o 
   9   1   2      172.30      166.72      5.93 o 
  10   1   2      180.90      178.39      4.77 o 
  11   1   2     1302.43     1230.84     17.62 o 
  12   1   2     1875.53     1754.84     24.17 o 
  13   1   2      168.09      172.95      6.99 o 
  14   1   2        0.53       -0.08      5.08 o 
  15   1   2      209.17      219.98      7.37 o 
  16   1   2      387.89      378.06     10.24 o 
  17   1   2      280.09      267.98      8.52 o 
  18   1   2       51.36       55.32      6.50 o 
  19   1   2       37.75       34.22      8.32 o 
  20   1   2       80.35       84.68      7.36 o 
  21   1   2       37.30       29.44      9.94 o 
  22   1   2        6.12       -0.47      9.64 o 
 -22   2   2        3.67       12.59     13.09 o 
 -21   2   2        2.52       21.14      9.16 o 
 -20   2   2        0.22       19.40      8.89 o 
 -19   2   2       22.56       28.99      8.69 o 
 -18   2   2       36.58       47.31      8.56 o 
 -17   2   2       31.32       39.27      7.54 o 
 -16   2   2        2.60        7.58      6.81 o 
 -15   2   2       13.66       20.19      5.92 o 
 -14   2   2      195.32      206.17      7.54 o 
 -13   2   2      318.24      291.66      7.36 o 
 -12   2   2       46.56       41.84      4.25 o 
 -11   2   2       41.01       42.66      3.36 o 
 -10   2   2      332.32      318.45      5.73 o 
  -9   2   2     1193.85     1131.96     13.56 o 
  -8   2   2      405.46      415.92      6.65 o 
  -7   2   2      181.92      156.38      3.93 o 
  -6   2   2     1099.87     1058.98     12.43 o 
  -5   2   2     1483.60     1523.22     18.10 o 
  -4   2   2     1314.98     1222.06     13.89 o 
  -3   2   2     1533.84     1646.54     19.69 o 
  -2   2   2      185.79      187.61      3.23 o 
  -1   2   2     1857.34     1705.64     20.33 o 
   0   2   2     7871.95     7969.33     92.91 o 
   1   2   2      354.14      326.89      5.04 o 
   2   2   2      219.08      230.32      5.32 o 
   3   2   2      793.47      789.90     11.42 o 
   4   2   2     2866.16     2701.66     34.23 o 
   5   2   2     1370.16     1346.13     17.76 o 
   6   2   2     1559.07     1476.25     19.52 o 
   7   2   2        7.18       16.06      2.58 o 
   8   2   2      296.55      282.56      5.98 o 
   9   2   2      952.51      950.17     12.72 o 
  10   2   2      938.30      828.55     13.64 o 
  11   2   2      150.02      147.98      4.99 o 
  12   2   2       29.73       34.82      4.27 o 
  13   2   2      324.83      300.41      7.83 o 
  14   2   2      227.28      225.21      8.63 o 
  15   2   2      103.31       94.55      6.15 o 
  16   2   2       25.32       20.20      5.88 o 
  17   2   2       56.07       55.98      6.29 o 
  18   2   2       56.89       69.44      6.75 o 
  19   2   2       59.55       53.98      7.29 o 
  20   2   2        6.25        8.37      7.66 o 
  21   2   2        2.05       -2.68      7.82 o 
  22   2   2        5.05        0.27      8.53 o 
 -22   3   2        0.89       -8.57      8.66 o 
 -21   3   2        0.32       14.36      8.86 o 
 -20   3   2        5.05       12.38      8.74 o 
 -19   3   2       10.37        9.41      8.37 o 
 -18   3   2        0.01        3.90      7.74 o 
 -17   3   2       29.09       33.26     16.47 o 
 -16   3   2        6.16       14.61      6.65 o 
 -15   3   2       13.90       19.22      5.20 o 
 -14   3   2      598.88      561.69     13.54 o 
 -13   3   2      256.03      265.46      8.52 o 
 -12   3   2       27.15       36.66      4.49 o 
 -11   3   2      377.47      368.49      7.33 o 
 -10   3   2        3.47        2.17      3.15 o 
  -9   3   2      154.32      180.50      5.40 o 
  -8   3   2      215.90      227.78      7.16 o 
  -7   3   2       31.47       20.69      3.19 o 
  -6   3   2     1978.22     2169.23     27.69 o 
  -5   3   2     1292.25     1337.59     22.11 o 
  -4   3   2       73.35       80.01      2.27 o 
  -3   3   2        2.69        1.76      1.34 o 
  -2   3   2     1049.54     1008.94     14.13 o 
  -1   3   2      697.70      661.67      8.40 o 
   0   3   2      621.80      657.71      8.37 o 
   1   3   2       91.55       89.89      2.20 o 
   2   3   2     1783.50     2045.62     24.81 o 
   3   3   2      693.80      700.11      9.55 o 
   4   3   2       70.16       58.11      2.03 o 
   5   3   2       84.54       79.73      2.27 o 
   6   3   2      396.58      407.77      6.40 o 
   7   3   2      109.53      162.93      3.95 o 
   8   3   2      375.56      363.58      7.37 o 
   9   3   2        0.05       -0.65      2.53 o 
  10   3   2     1083.97     1071.86     14.16 o 
  11   3   2       14.96       25.50      3.64 o 
  12   3   2      138.04      132.92      5.53 o 
  13   3   2       20.24       13.05      3.81 o 
  14   3   2        0.34       -4.42      4.42 o 
  15   3   2       12.61       11.07      5.17 o 
  16   3   2       22.59       23.50      6.17 o 
  17   3   2        0.35       -6.79      6.79 o 
  18   3   2        1.99       -7.19      7.63 o 
  19   3   2        4.76        5.10      6.57 o 
  20   3   2        0.15       -5.91      6.40 o 
  21   3   2       11.08       12.46     10.99 o 
  22   3   2        1.27       -5.71     11.73 o 
 -22   4   2        0.76       11.14     27.46 o 
 -21   4   2        3.38       14.08     16.48 o 
 -20   4   2        5.21        7.38     15.20 o 
 -19   4   2        1.81       15.54     14.12 o 
 -18   4   2        8.80       17.62      7.50 o 
 -17   4   2       24.82       20.69      7.37 o 
 -16   4   2        8.52       13.00      5.70 o 
 -15   4   2        0.04       -1.55      6.66 o 
 -14   4   2       44.69       54.52      5.53 o 
 -13   4   2      990.69      938.42     16.84 o 
 -12   4   2        0.80       -1.21      4.44 o 
 -11   4   2       24.45       30.79      3.63 o 
 -10   4   2       85.43       80.43      3.25 o 
  -9   4   2        2.18       -1.13      2.91 o 
  -8   4   2       44.57       68.14      2.63 o 
  -7   4   2      474.86      532.37      7.91 o 
  -6   4   2      179.97      207.79      3.84 o 
  -5   4   2      175.65      237.01      4.81 o 
  -4   4   2      198.55      211.01      3.92 o 
  -3   4   2       13.66       11.08      1.41 o 
  -2   4   2       51.09       59.13      1.68 o 
  -1   4   2      181.81      161.18      3.29 o 
   0   4   2      527.69      563.92      9.22 o 
   1   4   2       26.33       28.71      2.75 o 
   2   4   2       86.36       95.50      3.28 o 
   3   4   2     1342.04     1524.49     29.24 o 
   4   4   2     1070.00     1242.59     27.26 o 
   5   4   2       10.04       26.68      5.01 o 
   6   4   2      779.29      968.60     13.82 o 
   7   4   2       45.88       56.18      5.62 o 
   8   4   2      327.90      359.85     11.64 o 
   9   4   2        5.86       -2.33      3.52 o 
  10   4   2      116.79      134.13      5.26 o 
  11   4   2      125.63      133.64      6.93 o 
  12   4   2      242.26      254.20      7.74 o 
  13   4   2      222.70      231.39      7.61 o 
  14   4   2        1.47       -4.49      5.22 o 
  15   4   2       33.95       34.43      6.37 o 
  16   4   2        0.15       -0.93      7.45 o 
  17   4   2       10.93       12.23      8.32 o 
  18   4   2        0.96        2.07     17.12 o 
  19   4   2        8.40       -2.04     10.93 o 
  20   4   2        0.10       13.47     11.17 o 
  21   4   2        0.07       16.42     11.30 o 
 -22   5   2        0.98       26.56     15.43 o 
 -21   5   2        3.66       18.84     13.87 o 
 -20   5   2       29.39       26.53     13.34 o 
 -19   5   2        4.70       17.95     12.10 o 
 -18   5   2        2.09        9.58     34.42 o 
 -17   5   2       18.21       15.68      8.23 o 
 -16   5   2       13.73       22.64      7.91 o 
 -15   5   2       12.07       22.07      7.54 o 
 -14   5   2      147.51      116.77      7.99 o 
 -13   5   2      281.34      287.34     10.47 o 
 -12   5   2       40.39       38.43      6.33 o 
 -11   5   2      617.24      556.29     13.74 o 
 -10   5   2       43.42       28.94      9.62 o 
  -9   5   2       64.92       62.38      5.12 o 
  -8   5   2        1.80        4.54      4.02 o 
  -7   5   2     1433.64     1272.60     25.63 o 
  -6   5   2      893.13      871.37     16.83 o 
  -5   5   2     3762.71     3905.49     67.71 o 
  -4   5   2     1317.00     1367.59     21.79 o 
  -3   5   2       64.37       61.42      3.22 o 
  -2   5   2     1903.35     1920.14     27.40 o 
  -1   5   2     3863.45     4222.34     77.39 o 
   0   5   2       32.94       30.81      2.68 o 
   1   5   2        3.81        7.64      2.89 o 
   2   5   2      381.27      359.35      7.81 o 
   3   5   2     1616.19     1764.15     26.69 o 
   4   5   2      396.09      376.72      8.87 o 
   5   5   2      805.40      890.51     15.22 o 
   6   5   2     2300.47     2347.20     36.49 o 
   7   5   2     1189.70     1234.06     17.16 o 
   8   5   2      773.81      752.83     11.58 o 
   9   5   2        1.27        0.91      4.42 o 
  10   5   2      247.41      270.46      9.88 o 
  11   5   2       62.52       68.60      7.33 o 
  12   5   2     1230.98     1221.33     21.57 o 
  13   5   2       20.67        8.59      5.65 o 
  14   5   2       30.54       34.97      6.13 o 
  15   5   2       22.61       18.34      6.59 o 
  16   5   2      190.27      206.22     10.03 o 
  17   5   2       74.24       60.39      8.55 o 
  18   5   2       28.11       28.51     10.64 o 
  19   5   2       36.57       23.66     11.30 o 
  20   5   2       10.70       21.91     11.41 o 
  21   5   2       17.46        9.70     11.91 o 
 -21   6   2        5.27       19.83     13.95 o 
 -20   6   2        0.23       15.00     18.67 o 
 -19   6   2       17.40       57.37     15.01 o 
 -18   6   2       34.30       44.14     11.03 o 
 -17   6   2       33.81       27.59      8.85 o 
 -16   6   2        0.77       12.47      7.91 o 
 -15   6   2        6.67        5.83      7.40 o 
 -14   6   2      319.29      321.41     13.53 o 
 -13   6   2      268.68      278.34     10.21 o 
 -12   6   2       53.40       49.43      7.08 o 
 -11   6   2       27.39       41.52      6.01 o 
 -10   6   2      377.49      366.15     10.30 o 
  -9   6   2      747.49      720.69     14.95 o 
  -8   6   2      664.42      636.82     13.23 o 
  -7   6   2       82.71       96.53      4.90 o 
  -6   6   2      631.66      600.58     12.09 o 
  -5   6   2     1059.30     1023.58     17.05 o 
  -4   6   2     1116.73     1042.68     19.04 o 
  -3   6   2     1169.63     1201.64     26.81 o 
  -2   6   2       43.37       54.19      5.80 o 
  -1   6   2     3246.83     3020.01     52.08 o 
   0   6   2     8020.11     7973.95    194.07 o 
   1   6   2       38.09       42.61      5.60 o 
   2   6   2      334.12      316.70      6.22 o 
   3   6   2     1652.17     1664.42     25.34 o 
   4   6   2     1372.39     1360.75     21.28 o 
   5   6   2     1611.18     1569.42     24.50 o 
   6   6   2     1362.14     1362.79     29.39 o 
   7   6   2       75.47       69.97      5.97 o 
   8   6   2       34.77       39.42      3.09 o 
   9   6   2     1230.12     1240.37     21.08 o 
  10   6   2      607.11      593.00     12.32 o 
  11   6   2      566.26      542.42     12.11 o 
  12   6   2       88.57       93.76      6.32 o 
  13   6   2      235.09      251.45      8.85 o 
  14   6   2      119.11      114.64      7.29 o 
  15   6   2      161.03      174.37     12.52 o 
  16   6   2       39.68       27.42      7.16 o 
  17   6   2       30.28       45.20     10.46 o 
  18   6   2       71.07       78.90     11.70 o 
  19   6   2       61.04       74.49     11.99 o 
  20   6   2        7.82       -1.21     11.30 o 
  21   6   2        2.06        2.45     14.91 o 
 -21   7   2        2.84        5.13     21.24 o 
 -20   7   2       16.50       39.43     14.75 o 
 -19   7   2        3.38       21.31     15.01 o 
 -18   7   2        4.74        8.27      9.83 o 
 -17   7   2       14.96       36.69      9.02 o 
 -16   7   2       64.79       82.66      9.07 o 
 -15   7   2       35.40       33.32     10.25 o 
 -14   7   2      513.13      494.49     16.07 o 
 -13   7   2       93.04      107.80      8.46 o 
 -12   7   2      433.44      451.29     12.63 o 
 -11   7   2      456.05      474.20     12.49 o 
 -10   7   2      146.97      154.06     11.42 o 
  -9   7   2       83.72      107.56      6.74 o 
  -8   7   2      548.01      560.19     12.22 o 
  -7   7   2      138.35      128.48      7.69 o 
  -6   7   2      807.43      791.87     15.40 o 
  -5   7   2      304.35      314.91      8.19 o 
  -4   7   2        3.96        7.81      2.84 o 
  -3   7   2      579.61      526.06     16.31 o 
  -2   7   2     3713.23     3633.82    152.33 o 
  -1   7   2     1190.93     1116.42     30.02 o 
   0   7   2      840.90      888.06     19.48 o 
   1   7   2     3089.39     3174.35     80.19 o 
   2   7   2      722.77      865.96     25.78 o 
   3   7   2     4176.33     4301.95     71.58 o 
   4   7   2     1115.20     1157.80     18.44 o 
   5   7   2       19.18       20.15      3.41 o 
   6   7   2      544.19      548.01     10.73 o 
   7   7   2     2151.41     2113.67     37.44 o 
   8   7   2      468.69      451.79     11.94 o 
   9   7   2       66.39       75.14      4.57 o 
  10   7   2     1146.94     1167.11     20.42 o 
  11   7   2      224.37      225.25      7.94 o 
  12   7   2      450.94      432.38     11.05 o 
  13   7   2       53.25       62.82      6.56 o 
  14   7   2       16.86       18.63      7.06 o 
  15   7   2       34.03       32.79      7.32 o 
  16   7   2      106.90      121.02      9.82 o 
  17   7   2      109.64       93.86      9.72 o 
  18   7   2        0.15       -2.01     10.42 o 
  19   7   2        4.46      -11.60     11.60 o 
  20   7   2       24.77        2.84     23.84 o 
 -20   8   2        3.38        9.52     14.50 o 
 -19   8   2        8.62        9.04     13.00 o 
 -18   8   2       19.95       14.04     19.13 o 
 -17   8   2        8.12       22.73     10.55 o 
 -16   8   2        2.16        2.46     10.08 o 
 -15   8   2       30.84       50.86     10.02 o 
 -14   8   2       49.06       86.62     10.65 o 
 -13   8   2        1.70       13.87      8.17 o 
 -12   8   2      210.94      214.86     12.84 o 
 -11   8   2       71.26       86.93     11.17 o 
 -10   8   2      173.72      196.63      9.22 o 
  -9   8   2      252.03      297.31     11.10 o 
  -8   8   2      652.50      659.67     16.66 o 
  -7   8   2       14.09       24.72      7.69 o 
  -6   8   2       27.59       41.26      5.36 o 
  -5   8   2     2008.02     2025.40     35.87 o 
  -4   8   2      593.41      601.92     11.04 o 
  -3   8   2      414.70      404.43     19.77 o 
  -2   8   2        3.07        4.33      5.96 o 
  -1   8   2      796.45      795.25     23.23 o 
   0   8   2      374.67      320.40     19.77 o 
   1   8   2     2756.21     2948.53     66.42 o 
   2   8   2      629.44      652.57     13.65 o 
   3   8   2      436.02      449.17     12.27 o 
   4   8   2       42.22       37.07      6.45 o 
   5   8   2     1172.35     1145.07     21.69 o 
   6   8   2      159.98      140.17      7.10 o 
   7   8   2       19.50       19.81      4.83 o 
   8   8   2      329.64      313.21     10.04 o 
   9   8   2      248.14      250.21     11.13 o 
  10   8   2      318.73      304.73      9.38 o 
  11   8   2      225.45      228.69      7.86 o 
  12   8   2      107.93      118.60      6.68 o 
  13   8   2       66.13       67.86      6.63 o 
  14   8   2      187.80      195.96      8.72 o 
  15   8   2       29.56       11.68      8.37 o 
  16   8   2        0.49       -8.54      8.54 o 
  17   8   2        0.66        2.05      9.29 o 
  18   8   2      102.14      120.99     12.94 o 
  19   8   2       16.24       19.26     20.25 o 
  20   8   2        2.30        3.54     16.77 o 
 -19   9   2        1.34        0.95     15.31 o 
 -18   9   2        0.01       11.09     13.31 o 
 -17   9   2        6.00       30.42     18.04 o 
 -16   9   2       22.10       35.10     10.89 o 
 -15   9   2       30.88       46.62     11.28 o 
 -14   9   2       64.19       48.99      9.69 o 
 -13   9   2       48.18       33.76      9.03 o 
 -12   9   2      148.82      164.01      9.86 o 
 -11   9   2       85.35      106.02      8.94 o 
 -10   9   2        0.81       13.74      6.66 o 
  -9   9   2        0.89       13.67      7.02 o 
  -8   9   2       73.42      112.98     13.55 o 
  -7   9   2      210.19      234.45     12.49 o 
  -6   9   2      113.11      129.14      6.75 o 
  -5   9   2      207.19      176.49      6.68 o 
  -4   9   2        4.03        4.10      3.06 o 
  -3   9   2      200.34      186.28      9.80 o 
  -2   9   2      407.91      443.26     15.74 o 
  -1   9   2       20.67       38.04      9.15 o 
   0   9   2      223.09      225.20     11.88 o 
   1   9   2      231.78      229.09     11.61 o 
   2   9   2     2445.06     2544.98     51.84 o 
   3   9   2       36.03       24.90      6.04 o 
   4   9   2       73.65       88.00      6.06 o 
   5   9   2      122.31      127.44      7.19 o 
   6   9   2       82.76       79.99     13.60 o 
   7   9   2      128.75      133.39      8.01 o 
   8   9   2       62.33       61.72      7.34 o 
   9   9   2       44.67       44.60      7.34 o 
  10   9   2        3.14       -3.08      7.24 o 
  11   9   2      266.91      271.14     11.99 o 
  12   9   2        1.23        1.57      6.08 o 
  13   9   2       79.61       80.09      7.55 o 
  14   9   2        1.51        5.79      7.55 o 
  15   9   2      105.82       89.10     12.83 o 
  16   9   2        2.02        7.50     10.45 o 
  17   9   2        5.49        3.46     10.98 o 
  18   9   2        2.76        3.57     14.00 o 
  19   9   2        0.05       -6.70     11.81 o 
 -19  10   2        0.13        6.94     12.63 o 
 -18  10   2        0.87       17.35     11.90 o 
 -17  10   2        0.38        3.10     10.87 o 
 -16  10   2        1.16        7.15     10.66 o 
 -15  10   2       43.91       40.99     10.30 o 
 -14  10   2       12.09       15.92      9.05 o 
 -13  10   2        2.86       16.79      9.48 o 
 -12  10   2        1.72       10.22      7.83 o 
 -11  10   2        0.52        0.86     11.19 o 
 -10  10   2        0.67        2.96      6.47 o 
  -9  10   2       28.76       44.96      9.49 o 
  -8  10   2        1.18       -0.50     10.62 o 
  -7  10   2        3.72        6.72      7.98 o 
  -6  10   2       57.10       68.92      9.89 o 
  -5  10   2       11.72       10.96      5.09 o 
  -4  10   2       70.14       84.33     11.25 o 
  -3  10   2       13.85        6.15      6.17 o 
  -2  10   2      161.46      147.67      9.68 o 
  -1  10   2      202.76      170.15     13.55 o 
   0  10   2      233.44      269.92     13.14 o 
   1  10   2      389.14      401.47     16.35 o 
   2  10   2        0.39        0.71      4.84 o 
   3  10   2      192.77      216.11      8.53 o 
   4  10   2       72.84       87.84      6.02 o 
   5  10   2       42.82       46.43      6.09 o 
   6  10   2        6.64        9.08      6.27 o 
   7  10   2       58.97       59.04      7.11 o 
   8  10   2      146.74      169.62      9.37 o 
   9  10   2        7.67        2.43      7.05 o 
  10  10   2       33.16       21.72      7.99 o 
  11  10   2      141.97      126.29     10.29 o 
  12  10   2       20.78        8.10      8.61 o 
  13  10   2        9.99        9.06      7.08 o 
  14  10   2       41.23       36.77     10.15 o 
  15  10   2        4.19       17.90     10.97 o 
  16  10   2        5.56      -10.73     10.73 o 
  17  10   2        2.32       -9.31     11.68 o 
  18  10   2        0.18      -12.25     12.25 o 
  19  10   2        0.02       -7.11     15.74 o 
 -18  11   2        0.31        5.43     12.55 o 
 -17  11   2        0.35        9.07     12.88 o 
 -16  11   2        1.35        8.47     11.25 o 
 -15  11   2        0.08       -1.25      9.80 o 
 -14  11   2       69.32       44.65     11.57 o 
 -13  11   2        2.77        3.02      8.50 o 
 -12  11   2       50.22       47.48      8.93 o 
 -11  11   2        5.58        1.55      7.47 o 
 -10  11   2        0.88        2.99     10.01 o 
  -9  11   2        2.30        0.62      9.48 o 
  -8  11   2       15.53       -1.76      8.53 o 
  -7  11   2       54.33       61.61     10.25 o 
  -6  11   2       74.24       69.42     17.21 o 
  -5  11   2        0.26        1.46      5.83 o 
  -4  11   2       45.76       38.40      7.29 o 
  -3  11   2        0.72       -4.27      6.85 o 
  -2  11   2       82.24       75.81      7.52 o 
  -1  11   2       65.30       42.67      8.79 o 
   0  11   2      124.88      117.18     10.91 o 
   1  11   2      113.23      108.29     10.01 o 
   2  11   2      403.66      374.45     16.48 o 
   3  11   2       92.46       91.74      6.27 o 
   4  11   2      240.44      213.44      9.05 o 
   5  11   2       39.85       41.79      6.56 o 
   6  11   2        0.59       -3.33      6.43 o 
   7  11   2      166.84      164.38      9.11 o 
   8  11   2       50.15       46.78      7.79 o 
   9  11   2       15.21       19.13      7.93 o 
  10  11   2       45.57       33.92     10.13 o 
  11  11   2        6.50       11.40      8.87 o 
  12  11   2        0.25      -11.57     11.57 o 
  13  11   2        1.20       -2.94     12.84 o 
  14  11   2        1.90       -8.94      8.94 o 
  15  11   2        2.88        6.11      9.94 o 
  16  11   2        2.51       -3.53     10.64 o 
  17  11   2       19.61       12.87     14.74 o 
  18  11   2        0.20      -12.76     12.76 o 
 -17  12   2        0.85        7.86     12.33 o 
 -16  12   2        8.74        5.02     11.21 o 
 -15  12   2       10.37        8.76     10.58 o 
 -14  12   2        0.26       -1.74      9.77 o 
 -13  12   2        9.57        7.05     13.57 o 
 -12  12   2       56.26       67.17      9.10 o 
 -11  12   2       16.64       28.20     12.49 o 
 -10  12   2       19.96        8.07     10.53 o 
  -9  12   2        0.61        0.38     11.35 o 
  -8  12   2       34.73       33.21      9.87 o 
  -7  12   2        7.24       21.38      8.53 o 
  -6  12   2       79.25       85.75     10.25 o 
  -5  12   2      238.91      223.10     10.99 o 
  -4  12   2       23.56        2.56      9.32 o 
  -3  12   2      120.53       98.70      9.11 o 
  -2  12   2        5.30        3.97      9.22 o 
  -1  12   2       38.38       36.91      8.01 o 
   0  12   2        1.53       12.90      9.08 o 
   1  12   2      603.26      575.37     20.74 o 
   2  12   2      667.66      660.03     23.35 o 
   3  12   2       32.23       20.78      6.28 o 
   4  12   2        2.36        3.57      6.18 o 
   5  12   2       12.95        2.03      6.53 o 
   6  12   2       94.58       92.71     11.67 o 
   7  12   2        0.56      -13.51     15.44 o 
   8  12   2       84.15       89.55      8.79 o 
   9  12   2       19.92       12.50      8.14 o 
  10  12   2       84.17       99.31      9.94 o 
  11  12   2        3.61        0.18      9.39 o 
  12  12   2        3.94      -10.93     12.86 o 
  13  12   2       15.49        9.40     16.84 o 
  14  12   2       13.59       18.13     14.90 o 
  15  12   2        0.68        3.01     23.07 o 
  16  12   2        0.77       -7.92     11.34 o 
  17  12   2        1.32       -5.20     12.31 o 
 -17  13   2        0.66        9.01     14.75 o 
 -16  13   2        3.97       10.53     11.84 o 
 -15  13   2        5.68       33.96     11.38 o 
 -14  13   2       13.66       16.20      9.93 o 
 -13  13   2       13.21       -2.72     12.91 o 
 -12  13   2       12.03       18.72     13.37 o 
 -11  13   2       37.61       38.98     16.11 o 
 -10  13   2        8.30        7.77     11.61 o 
  -9  13   2       12.54       11.60     11.23 o 
  -8  13   2       15.56       21.24     10.42 o 
  -7  13   2      223.68      228.44     28.93 o 
  -6  13   2       12.33       11.64     10.25 o 
  -5  13   2       11.21       -5.86     16.84 o 
  -4  13   2        8.12        3.66     16.11 o 
  -3  13   2        9.66        5.07     10.32 o 
  -2  13   2      129.61      138.85      9.54 o 
  -1  13   2        3.97       14.99      7.69 o 
   0  13   2       76.42       66.86     10.65 o 
   1  13   2        3.18        4.24      9.20 o 
   2  13   2      645.71      652.85     50.16 o 
   3  13   2        2.19        3.89      6.78 o 
   4  13   2       38.34       33.82      6.83 o 
   5  13   2        3.55       11.86      7.15 o 
   6  13   2       67.13       78.51      8.36 o 
   7  13   2       50.49       52.70      8.81 o 
   8  13   2        0.68       -2.58      8.14 o 
   9  13   2       84.93       62.99     15.37 o 
  10  13   2        0.30       -4.78     14.58 o 
  11  13   2       56.66       48.36     13.68 o 
  12  13   2        3.89       -0.61     13.53 o 
  13  13   2       13.33       -3.22     14.43 o 
  14  13   2        0.37      -11.42     15.04 o 
  15  13   2       22.88        2.91     16.66 o 
  16  13   2        0.18      -16.51     16.51 o 
 -15  14   2        1.77      -13.51     16.01 o 
 -14  14   2        1.65        5.45     16.01 o 
 -13  14   2        4.36        5.38     24.90 o 
 -12  14   2        5.75       -0.53     13.66 o 
 -11  14   2        1.96        7.28     13.02 o 
 -10  14   2        0.67       30.03     12.46 o 
  -9  14   2        9.12        7.60     11.77 o 
  -8  14   2       76.47      100.62     12.45 o 
  -7  14   2        0.95       -0.73      9.75 o 
  -6  14   2       51.73       57.95      9.68 o 
  -5  14   2        7.05       13.91     18.31 o 
  -4  14   2       69.88       78.36     17.58 o 
  -3  14   2        4.12       16.11     16.84 o 
  -2  14   2        1.58      -10.53     10.53 o 
  -1  14   2        0.65        9.35      8.50 o 
   0  14   2        2.24       -7.90      8.56 o 
   1  14   2       81.04       79.70      9.70 o 
   2  14   2       30.88       19.89     14.28 o 
   3  14   2        4.58        1.57      6.47 o 
   4  14   2        4.29        6.47      7.97 o 
   5  14   2      205.08      212.43     10.84 o 
   6  14   2        0.24       -0.38      7.95 o 
   7  14   2       18.31       12.93      8.49 o 
   8  14   2        6.89       15.79      9.05 o 
   9  14   2       14.55        7.46      9.71 o 
  10  14   2       11.71       -2.18     13.08 o 
  11  14   2        1.23        9.98     17.58 o 
  12  14   2        0.50      -14.08     14.08 o 
  13  14   2        4.36        2.23     17.21 o 
  14  14   2       18.13       11.77     17.19 o 
  15  14   2        0.34       -0.43     18.11 o 
 -14  15   2        0.97        4.18     17.07 o 
 -13  15   2        7.66       14.47     16.11 o 
 -12  15   2        4.07      -13.99     14.78 o 
 -11  15   2        2.96        5.33     14.59 o 
 -10  15   2        0.13        4.72     13.02 o 
  -9  15   2       25.95       22.87     12.84 o 
  -8  15   2        8.31       14.26     30.76 o 
  -7  15   2       10.92        6.76     16.84 o 
  -6  15   2        2.03        8.79     20.51 o 
  -5  15   2       24.41       31.49     18.31 o 
  -4  15   2       35.84       43.94     19.77 o 
  -3  15   2        4.70       18.31     18.31 o 
  -2  15   2       70.11       60.05     18.31 o 
  -1  15   2       10.94      -10.79     11.88 o 
   0  15   2       12.47        9.63      9.13 o 
   1  15   2       19.97       29.54      9.70 o 
   2  15   2       35.79       26.84      8.84 o 
   3  15   2        8.09        6.59     11.92 o 
   4  15   2        0.40        9.05      7.37 o 
   5  15   2       53.20       41.13      8.32 o 
   6  15   2        1.79       -0.92      8.45 o 
   7  15   2        0.24       -3.03      8.79 o 
   8  15   2        4.29        8.07     10.18 o 
   9  15   2       17.40       10.48     10.38 o 
  10  15   2        1.15      -11.34     21.60 o 
  11  15   2        0.30        1.48     13.95 o 
  12  15   2       19.99       30.87     16.39 o 
  13  15   2        0.58      -13.18     20.14 o 
  14  15   2        0.32      -29.29     29.29 o 
 -13  16   2        0.23       -2.93     27.10 o 
 -12  16   2        2.81      -15.83     15.83 o 
 -11  16   2        2.42      -15.13     15.13 o 
 -10  16   2        4.35        7.24     13.72 o 
  -9  16   2       33.98       45.57     13.72 o 
  -8  16   2        0.03       -7.83     12.73 o 
  -7  16   2        0.01       -1.92     11.30 o 
  -6  16   2       30.05       19.77     21.97 o 
  -5  16   2        1.05      -16.11     20.51 o 
  -4  16   2        5.65       -3.66     19.77 o 
  -3  16   2        2.37       20.51     19.77 o 
  -2  16   2        5.13        4.39     19.04 o 
  -1  16   2       10.39      -13.18     13.18 o 
   0  16   2       39.10       44.88     12.67 o 
   1  16   2       32.32       14.58     10.02 o 
   2  16   2      137.59      133.24     12.17 o 
   3  16   2        6.30        0.65      9.22 o 
   4  16   2       64.67       74.72      7.90 o 
   5  16   2        0.06       -3.77      8.25 o 
   6  16   2        0.41       -9.04      9.04 o 
   7  16   2        0.09        2.35      9.99 o 
   8  16   2        1.96       -3.22      9.94 o 
   9  16   2       19.22        9.39     14.31 o 
  10  16   2        0.25        1.84     14.41 o 
  11  16   2        1.22        6.33     15.04 o 
  12  16   2        4.98       -4.84     17.21 o 
 -11  17   2        0.00       -4.02     15.97 o 
 -10  17   2        5.52        6.99     16.11 o 
  -9  17   2        3.83        4.10     14.62 o 
  -8  17   2       29.40       50.99     13.95 o 
  -7  17   2       43.86       43.94     24.17 o 
  -6  17   2        1.52       35.88     24.17 o 
  -5  17   2        9.05       30.76     23.43 o 
  -4  17   2       10.73       -0.73     19.04 o 
  -3  17   2        1.74       -2.93     19.77 o 
  -2  17   2        7.69       -8.79     19.77 o 
  -1  17   2        6.05       24.90     18.31 o 
   0  17   2        4.94        9.19     14.06 o 
   1  17   2        6.92       17.33     14.25 o 
   2  17   2       42.36       25.39     14.43 o 
   3  17   2       22.35       15.55     10.72 o 
   4  17   2        9.45       13.37     10.79 o 
   5  17   2        0.15       -5.19      8.10 o 
   6  17   2        0.31       16.65     10.78 o 
   7  17   2        1.82       -0.22      9.01 o 
   8  17   2       19.34       12.61     14.03 o 
   9  17   2       23.95        8.93     14.62 o 
  10  17   2        0.03        5.19     15.73 o 
  -8  18   2       11.44       -7.43     13.68 o 
  -7  18   2        4.05       -5.86     24.17 o 
  -6  18   2        4.97       18.31     25.63 o 
  -5  18   2        0.00      -21.24     21.24 o 
  -4  18   2        0.67       -0.73     23.43 o 
  -3  18   2        0.09      -17.58     19.77 o 
  -2  18   2        1.28        0.73     21.24 o 
  -1  18   2        5.73       17.58     21.24 o 
   0  18   2        0.47      -14.65     19.77 o 
   1  18   2        0.79       -0.06     20.87 o 
   2  18   2        0.94      -14.78     14.78 o 
   3  18   2        4.46       -4.33     14.90 o 
   4  18   2        0.90       -5.70     14.50 o 
   5  18   2       25.97       17.15     10.69 o 
   6  18   2        1.35       -6.92     13.32 o 
   7  18   2        4.42       18.14     14.03 o 
   8  18   2        1.76      -12.04     15.17 o 
  -5  19   2       11.25       -8.06     24.90 o 
  -4  19   2       13.26        4.39     21.97 o 
  -3  19   2       12.11       35.15     21.97 o 
  -2  19   2       12.26       24.90     23.43 o 
  -1  19   2        2.35      -21.24     21.24 o 
   0  19   2        5.55       16.84     19.04 o 
   1  19   2        5.43       -1.46     21.24 o 
   2  19   2        0.20       13.18     21.24 o 
   3  19   2        2.34       -6.42     18.31 o 
   4  19   2       10.57      -15.71     15.71 o 
 -22   1   3        4.73       -4.80     11.12 o 
 -21   1   3        1.79        5.21     11.24 o 
 -20   1   3        5.35        1.48     15.36 o 
 -19   1   3       32.67       49.29     10.48 o 
 -18   1   3        1.52        1.56      8.86 o 
 -17   1   3       11.84        4.16      7.75 o 
 -16   1   3        1.50       -8.56      8.56 o 
 -15   1   3        0.90       -6.82      6.82 o 
 -14   1   3        4.37       -3.27      5.71 o 
 -13   1   3      808.27      747.30     13.39 o 
 -12   1   3      633.92      604.09     10.48 o 
 -11   1   3      188.46      183.59      5.24 o 
 -10   1   3      304.30      280.08      5.80 o 
  -9   1   3      125.45      114.66      4.40 o 
  -8   1   3      642.38      638.70      8.54 o 
  -7   1   3      748.13      774.63      9.74 o 
  -6   1   3      818.80      783.42     10.35 o 
  -5   1   3      192.82      239.88      4.47 o 
  -4   1   3     5916.48     6160.76     82.17 o 
  -3   1   3       71.56       50.22      3.38 o 
  -2   1   3      325.53      350.02      5.42 o 
  -1   1   3      242.24      211.68      3.97 o 
   0   1   3     4067.58     4209.59     49.71 o 
   1   1   3      170.34      178.16      3.75 o 
   2   1   3      856.76      868.59     11.17 o 
   3   1   3      600.10      681.05      9.21 o 
   4   1   3     3328.34     3479.70     41.39 o 
   5   1   3      194.02      172.42      4.39 o 
   6   1   3     1581.81     1624.08     21.51 o 
   7   1   3      192.49      200.48      4.69 o 
   8   1   3        3.55        2.68      2.82 o 
   9   1   3      135.03      129.07      4.66 o 
  10   1   3      316.35      319.14      7.42 o 
  11   1   3       76.22       82.98      5.42 o 
  12   1   3      359.88      353.58      9.35 o 
  13   1   3      565.30      555.01     12.21 o 
  14   1   3        2.24        0.72      5.46 o 
  15   1   3       91.71       95.80      6.92 o 
  16   1   3       22.96       13.53      6.40 o 
  17   1   3       24.54        6.64      7.48 o 
  18   1   3       10.91        2.89      6.92 o 
  19   1   3       52.10       54.06      7.51 o 
  20   1   3        0.14       -1.63      7.77 o 
  21   1   3        0.87       -4.17      7.86 o 
 -22   2   3        0.23       19.16     11.08 o 
 -21   2   3        0.63        6.26      9.51 o 
 -20   2   3       17.75       34.91      9.77 o 
 -19   2   3        4.72       16.16      9.19 o 
 -18   2   3        0.14        7.15      9.07 o 
 -17   2   3       26.98       33.71      9.32 o 
 -16   2   3       80.15       77.49      8.07 o 
 -15   2   3       89.47       98.22      6.83 o 
 -14   2   3      276.50      205.25      7.11 o 
 -13   2   3        5.22       12.74      5.73 o 
 -12   2   3       36.91       41.32      4.84 o 
 -11   2   3     1466.23     1395.37     19.11 o 
 -10   2   3      107.44      103.22      4.53 o 
  -9   2   3       23.48       22.64      3.11 o 
  -8   2   3       26.63       28.25      2.20 o 
  -7   2   3     1363.95     1388.42     16.23 o 
  -6   2   3      188.36      144.95      3.18 o 
  -5   2   3       13.59        7.80      3.30 o 
  -4   2   3      480.69      529.21      7.41 o 
  -3   2   3      211.71      280.02      5.11 o 
  -2   2   3     3256.34     3195.47     37.85 o 
  -1   2   3     3489.23     3655.63     43.23 o 
   0   2   3      125.94      148.21      3.34 o 
   1   2   3     1942.03     1793.19     23.02 o 
   2   2   3      556.90      497.52      7.06 o 
   3   2   3      351.46      287.04      5.54 o 
   4   2   3       87.50       91.01      2.76 o 
   5   2   3      419.76      524.97      8.34 o 
   6   2   3     1719.94     1701.70     22.60 o 
   7   2   3     1607.49     1604.75     21.58 o 
   8   2   3     1064.23     1031.60     14.84 o 
   9   2   3      699.53      724.76     12.50 o 
  10   2   3      199.53      203.07      5.95 o 
  11   2   3      879.92      852.65     13.54 o 
  12   2   3     1771.16     1688.11     23.59 o 
  13   2   3        3.51        6.86      5.26 o 
  14   2   3       45.79       38.98      5.94 o 
  15   2   3       52.02       62.00      6.35 o 
  16   2   3      197.67      199.57     10.92 o 
  17   2   3      105.41       98.65      7.36 o 
  18   2   3       24.92       16.43      7.19 o 
  19   2   3       26.46       32.00      7.68 o 
  20   2   3       13.92       14.66      7.53 o 
  21   2   3       28.83       40.52     10.04 o 
 -21   3   3        7.36       16.63      9.14 o 
 -20   3   3        1.81       -6.95     14.76 o 
 -19   3   3       26.80       38.75      9.26 o 
 -18   3   3       61.89       85.23      9.58 o 
 -17   3   3       18.81       32.07      8.59 o 
 -16   3   3       11.78        0.69      7.90 o 
 -15   3   3        0.92       15.30      6.90 o 
 -14   3   3       95.52      121.88      6.75 o 
 -13   3   3      481.53      474.38     11.39 o 
 -12   3   3        2.67        7.96      4.29 o 
 -11   3   3       34.17       25.54      4.14 o 
 -10   3   3      400.54      404.61      7.73 o 
  -9   3   3      502.91      497.78      8.39 o 
  -8   3   3     1829.70     1763.87     23.23 o 
  -7   3   3      469.42      486.55      7.32 o 
  -6   3   3      153.57      148.20      3.33 o 
  -5   3   3     2299.32     2238.03     25.15 o 
  -4   3   3     5190.59     5175.93     64.55 o 
  -3   3   3     1001.77      980.18     12.43 o 
  -2   3   3      815.96      866.93     11.11 o 
  -1   3   3     4117.50     4071.77     51.11 o 
   0   3   3     2544.43     2409.05     30.62 o 
   1   3   3     5088.03     4988.48     62.44 o 
   2   3   3      728.33      836.60     11.65 o 
   3   3   3       64.96      109.93      3.33 o 
   4   3   3     3400.45     3359.65     42.63 o 
   5   3   3     3435.22     3378.10     46.99 o 
   6   3   3     2151.86     2144.73     29.91 o 
   7   3   3       26.93       41.29      3.26 o 
   8   3   3     1310.11     1253.15     20.08 o 
   9   3   3      878.55      842.44     12.90 o 
  10   3   3      792.94      794.95     13.90 o 
  11   3   3      105.20      107.45      5.09 o 
  12   3   3        2.05        1.76      5.71 o 
  13   3   3      559.81      567.24     10.83 o 
  14   3   3      233.71      244.58      9.77 o 
  15   3   3      303.69      292.70     11.08 o 
  16   3   3       17.87       12.80      6.35 o 
  17   3   3       23.67       29.43      7.48 o 
  18   3   3      145.54      151.41     10.82 o 
  19   3   3      115.60       98.21     10.63 o 
  20   3   3       10.60        7.77      9.80 o 
  21   3   3        0.87        2.40     16.45 o 
 -21   4   3        4.14        5.90     14.70 o 
 -20   4   3        7.77       10.85      9.63 o 
 -19   4   3       13.43       32.64     19.58 o 
 -18   4   3        0.01        4.44      8.03 o 
 -17   4   3        9.42       17.11     11.68 o 
 -16   4   3      135.19      181.51     12.58 o 
 -15   4   3      125.00      149.86      9.20 o 
 -14   4   3       61.86       69.85      7.57 o 
 -13   4   3      164.01      189.02     12.00 o 
 -12   4   3      431.25      462.87     15.75 o 
 -11   4   3      588.86      613.73     15.39 o 
 -10   4   3      216.27      192.64      5.25 o 
  -9   4   3       29.59       41.24      3.51 o 
  -8   4   3       59.63       70.20      3.48 o 
  -7   4   3      564.30      536.79      8.33 o 
  -6   4   3     2425.13     2320.29     29.22 o 
  -5   4   3      874.66      926.78     11.62 o 
  -4   4   3       98.65      120.86      5.57 o 
  -3   4   3     1164.26     1042.51     16.81 o 
  -2   4   3     2251.16     2236.89     28.46 o 
  -1   4   3     1292.64     1257.51     16.56 o 
   0   4   3       55.50       50.38      2.54 o 
   1   4   3      705.49      635.61      9.28 o 
   2   4   3     1652.42     1566.94     20.50 o 
   3   4   3     2767.74     2855.58     39.93 o 
   4   4   3      906.80      841.90     15.03 o 
   5   4   3       26.01       43.10      3.57 o 
   6   4   3      644.09      627.26     12.38 o 
   7   4   3     2977.44     2889.39     41.08 o 
   8   4   3      630.36      646.99     11.78 o 
   9   4   3       55.95       60.89      4.88 o 
  10   4   3       14.99       12.58      5.60 o 
  11   4   3      343.54      336.64     13.10 o 
  12   4   3      668.31      680.13     13.29 o 
  13   4   3      333.52      344.97      9.87 o 
  14   4   3        4.41        5.13      7.68 o 
  15   4   3       60.78       69.66     10.07 o 
  16   4   3      268.20      271.00     11.73 o 
  17   4   3       80.72       73.73      9.28 o 
  18   4   3       18.79       16.99      9.47 o 
  19   4   3        7.69       16.84      9.75 o 
  20   4   3       36.17       21.93     12.06 o 
  21   4   3       16.44       28.91     15.11 o 
 -21   5   3        0.19        2.95     14.99 o 
 -20   5   3        0.90        7.39     14.18 o 
 -19   5   3        0.55       11.52     17.58 o 
 -18   5   3       24.29       38.08     19.41 o 
 -17   5   3       18.35       18.02     12.91 o 
 -16   5   3       17.70       19.61      5.81 o 
 -15   5   3       12.33       18.73      5.54 o 
 -14   5   3      130.80      150.50      6.63 o 
 -13   5   3        3.34       -5.98      5.98 o 
 -12   5   3      706.82      681.25     25.76 o 
 -11   5   3       17.59       24.04      4.71 o 
 -10   5   3      121.17      144.60      7.21 o 
  -9   5   3      231.84      242.25      6.92 o 
  -8   5   3      160.84      170.03      4.59 o 
  -7   5   3       77.02       77.63      3.30 o 
  -6   5   3       61.43       61.25      3.11 o 
  -5   5   3     2430.28     2552.12     39.16 o 
  -4   5   3       83.91       87.34      5.42 o 
  -3   5   3      474.11      474.53      6.99 o 
  -2   5   3       36.70       50.39      2.78 o 
  -1   5   3     1024.83     1010.39     14.66 o 
   0   5   3      267.26      207.19      4.98 o 
   1   5   3     1643.81     1553.84     22.36 o 
   2   5   3       35.94       49.37      2.65 o 
   3   5   3      750.16      806.21     11.77 o 
   4   5   3       21.89       11.52      2.71 o 
   5   5   3     1641.40     1639.79     24.00 o 
   6   5   3      655.87      628.53     11.07 o 
   7   5   3       11.48       15.51      3.80 o 
   8   5   3     1142.60     1127.31     19.54 o 
   9   5   3      642.65      662.05     12.31 o 
  10   5   3      574.69      508.44     11.85 o 
  11   5   3      205.31      213.47      7.96 o 
  12   5   3      304.67      314.00      9.96 o 
  13   5   3       51.78       60.25      6.76 o 
  14   5   3      266.65      259.24      9.41 o 
  15   5   3       95.39       88.08      9.14 o 
  16   5   3        0.31        7.12      8.66 o 
  17   5   3       14.01       13.80      8.73 o 
  18   5   3       57.85       64.42     10.24 o 
  19   5   3       30.44       34.24     12.20 o 
  20   5   3        2.89       -2.52     12.04 o 
 -21   6   3        1.80       18.31     21.97 o 
 -20   6   3        5.55       15.75     15.02 o 
 -19   6   3        1.62       10.35     14.18 o 
 -18   6   3        0.65       20.49     13.43 o 
 -17   6   3        6.86       16.47     10.25 o 
 -16   6   3        6.84       20.71      8.47 o 
 -15   6   3       12.70       15.87      7.99 o 
 -14   6   3        3.89       -5.15     10.04 o 
 -13   6   3       44.44       59.81      7.48 o 
 -12   6   3       75.30       87.02      8.14 o 
 -11   6   3        0.73       -5.43      5.78 o 
 -10   6   3        3.24       -5.37      5.37 o 
  -9   6   3       70.08       65.14      7.41 o 
  -8   6   3      279.24      283.75      9.18 o 
  -7   6   3       86.58       98.95      5.90 o 
  -6   6   3      238.54      244.85      9.08 o 
  -5   6   3      191.07      233.52      7.90 o 
  -4   6   3       23.14       18.77      3.34 o 
  -3   6   3      629.28      633.29     12.75 o 
  -2   6   3      528.48      489.40     12.85 o 
  -1   6   3       57.02       57.47      2.30 o 
   0   6   3      246.86      259.10      6.51 o 
   1   6   3       55.83       49.56      2.96 o 
   2   6   3      446.15      477.85      7.71 o 
   3   6   3      692.06      735.60     10.72 o 
   4   6   3      395.99      380.18      7.48 o 
   5   6   3      396.36      397.01      8.89 o 
   6   6   3      115.34      119.57      5.04 o 
   7   6   3      128.01      120.04      7.61 o 
   8   6   3       83.01       81.18      5.32 o 
   9   6   3       52.88       56.60      5.53 o 
  10   6   3       21.24       16.47      6.63 o 
  11   6   3       15.87       -2.29      5.48 o 
  12   6   3        1.10       -5.83      5.83 o 
  13   6   3      119.43      109.62      7.47 o 
  14   6   3        5.90       14.11      7.06 o 
  15   6   3       59.58       46.63      7.88 o 
  16   6   3        4.57       -6.53      8.50 o 
  17   6   3       34.91       44.57      9.76 o 
  18   6   3        0.10       -5.14     11.06 o 
  19   6   3        0.25        9.56     12.02 o 
  20   6   3        7.19       -2.68     19.41 o 
 -20   7   3        2.38       10.25     15.54 o 
 -19   7   3        0.04       22.78     14.23 o 
 -18   7   3        2.02        4.04     14.42 o 
 -17   7   3        0.41       11.48      9.22 o 
 -16   7   3        4.53       18.30      8.94 o 
 -15   7   3       30.75       22.57      8.19 o 
 -14   7   3        2.88        5.66      7.43 o 
 -13   7   3       27.61       45.63      7.32 o 
 -12   7   3       11.88        5.28      8.12 o 
 -11   7   3       30.07       25.71      7.96 o 
 -10   7   3        1.99       -7.29      7.29 o 
  -9   7   3        7.78        4.76      7.11 o 
  -8   7   3        0.10       -6.44      6.44 o 
  -7   7   3       70.13       70.05      5.77 o 
  -6   7   3       35.19       43.87      9.31 o 
  -5   7   3      121.51      121.11      5.18 o 
  -4   7   3        1.66        8.66      3.91 o 
  -3   7   3      104.62      125.61      8.04 o 
  -2   7   3       74.30       71.81      3.93 o 
  -1   7   3       70.12       59.01      3.44 o 
   0   7   3       55.60       62.83      4.26 o 
   1   7   3        4.52        4.23      2.87 o 
   2   7   3      405.17      405.05      8.38 o 
   3   7   3       12.56       20.89      5.24 o 
   4   7   3       33.55       26.46      4.66 o 
   5   7   3        1.09       -1.33      4.69 o 
   6   7   3      203.85      223.58      6.82 o 
   7   7   3        7.83       11.07      4.13 o 
   8   7   3       88.45       87.18      6.81 o 
   9   7   3        8.79        5.66      5.05 o 
  10   7   3       76.40       69.36      6.13 o 
  11   7   3       42.99       39.70      6.25 o 
  12   7   3        4.78        1.57      6.16 o 
  13   7   3       12.63        6.35      6.50 o 
  14   7   3        0.67       -1.94      9.28 o 
  15   7   3       24.66       24.37      7.54 o 
  16   7   3        0.10       -8.01      8.01 o 
  17   7   3        6.01       -3.95      9.53 o 
  18   7   3        2.53      -11.11     11.11 o 
  19   7   3        5.32       17.88     12.76 o 
 -19   8   3        1.55       51.26     19.77 o 
 -18   8   3        1.46       27.50     14.47 o 
 -17   8   3        0.17       -6.05     13.76 o 
 -16   8   3        3.95       19.08     10.69 o 
 -15   8   3       57.26       63.97     10.69 o 
 -14   8   3        6.59       -0.44      9.03 o 
 -13   8   3       63.25       70.64      9.40 o 
 -12   8   3       64.39       58.82     11.10 o 
 -11   8   3       60.49       44.30      8.50 o 
 -10   8   3        0.70       -6.54      7.41 o 
  -9   8   3        6.04       -4.03      6.99 o 
  -8   8   3       38.95       34.34      7.22 o 
  -7   8   3       28.31       36.48      8.46 o 
  -6   8   3      523.11      498.91     15.22 o 
  -5   8   3      395.15      389.91     11.49 o 
  -4   8   3       18.82       24.79      4.38 o 
  -3   8   3        3.27       -3.93      3.93 o 
  -2   8   3      173.45      189.62      6.70 o 
  -1   8   3      156.22      140.74      9.48 o 
   0   8   3       42.30       45.31      5.36 o 
   1   8   3       72.83       84.65      6.39 o 
   2   8   3      190.74      191.63      8.55 o 
   3   8   3       86.12       95.33      9.52 o 
   4   8   3      385.98      385.58      9.66 o 
   5   8   3       34.21       31.63      6.40 o 
   6   8   3        4.38        2.71      6.16 o 
   7   8   3      265.72      292.23     15.20 o 
   8   8   3       96.71       95.28      5.99 o 
   9   8   3       43.51       41.24      5.34 o 
  10   8   3      226.68      198.09      7.76 o 
  11   8   3        4.72        3.77      7.68 o 
  12   8   3       26.05       21.41      6.32 o 
  13   8   3       90.20       91.69      7.82 o 
  14   8   3        1.81       -3.90      7.21 o 
  15   8   3        0.07       -6.99      7.62 o 
  16   8   3       25.77       26.49      8.12 o 
  17   8   3        6.95        2.77     11.15 o 
  18   8   3        1.80       -9.31     11.99 o 
  19   8   3        0.01       -8.20     12.59 o 
 -19   9   3        0.72       25.38     15.51 o 
 -18   9   3        1.26        0.62     12.36 o 
 -17   9   3        8.03        5.27     11.49 o 
 -16   9   3       11.58       -0.60     15.05 o 
 -15   9   3        0.02        3.12     10.32 o 
 -14   9   3        6.40       20.14     10.09 o 
 -13   9   3       24.31       29.72      9.78 o 
 -12   9   3       77.01       66.37      9.22 o 
 -11   9   3       18.26       16.11     13.29 o 
 -10   9   3       45.68       34.96      8.50 o 
  -9   9   3        9.01        1.31      7.52 o 
  -8   9   3      110.99      106.01     10.14 o 
  -7   9   3      378.26      339.99     11.96 o 
  -6   9   3      159.83      156.74      6.98 o 
  -5   9   3      333.10      333.91     10.76 o 
  -4   9   3      191.23      174.55      6.66 o 
  -3   9   3      131.46      146.15      7.61 o 
  -2   9   3        6.40        7.18      3.57 o 
  -1   9   3      136.13      116.92     10.38 o 
   0   9   3      217.04      220.60      9.36 o 
   1   9   3      156.08      163.11     10.40 o 
   2   9   3      125.85      118.56      8.65 o 
   3   9   3        2.87        5.86      6.03 o 
   4   9   3        3.05       -1.45      9.32 o 
   5   9   3      393.83      372.69     16.56 o 
   6   9   3      822.92      822.04     21.21 o 
   7   9   3       18.46       19.41      7.01 o 
   8   9   3      243.40      234.76     10.88 o 
   9   9   3       64.67       69.76      5.95 o 
  10   9   3      287.12      300.97     10.57 o 
  11   9   3       11.74        6.43     10.15 o 
  12   9   3       16.04       17.18      7.49 o 
  13   9   3       41.95       49.03      8.98 o 
  14   9   3       14.10        4.46      8.15 o 
  15   9   3       52.71       56.41      9.43 o 
  16   9   3        5.01        4.83     11.02 o 
  17   9   3        8.60       -8.15     12.06 o 
  18   9   3        8.12        7.71     12.69 o 
 -18  10   3        0.39        0.48     12.31 o 
 -17  10   3        1.60       10.52     13.06 o 
 -16  10   3       20.22       26.40     13.45 o 
 -15  10   3        4.58        1.35     10.87 o 
 -14  10   3       40.43       56.02     10.55 o 
 -13  10   3       28.10       48.93     10.21 o 
 -12  10   3       68.20       92.74     14.26 o 
 -11  10   3        4.02        0.70      8.50 o 
 -10  10   3        3.38       -0.39      8.90 o 
  -9  10   3       43.04       36.51     15.73 o 
  -8  10   3       12.25       22.66      8.47 o 
  -7  10   3      217.89      219.00      9.63 o 
  -6  10   3       76.77       84.14     10.25 o 
  -5  10   3       15.02        9.95      8.58 o 
  -4  10   3       67.32       74.05      5.80 o 
  -3  10   3      293.88      298.20      8.48 o 
  -2  10   3      228.89      232.64      9.41 o 
  -1  10   3       97.51      103.46      6.84 o 
   0  10   3      114.56      128.20     11.40 o 
   1  10   3      370.10      374.50     12.27 o 
   2  10   3        3.83        5.01      7.62 o 
   3  10   3      636.20      606.50     16.76 o 
   4  10   3       66.51       75.66      7.38 o 
   5  10   3        0.11       -0.40      6.81 o 
   6  10   3      212.20      229.38     11.27 o 
   7  10   3      191.30      209.44     10.28 o 
   8  10   3       19.66       13.18      8.17 o 
   9  10   3      104.24       85.22      9.34 o 
  10  10   3       94.45       98.56      9.92 o 
  11  10   3        2.56       -3.87      8.98 o 
  12  10   3       81.50       90.44     11.10 o 
  13  10   3       69.91       76.42      8.48 o 
  14  10   3        0.10        1.29      8.44 o 
  15  10   3        8.20       11.40     10.29 o 
  16  10   3       18.26       22.54     11.31 o 
  17  10   3       39.51       44.12     12.63 o 
  18  10   3        3.38      -17.35     17.94 o 
 -18  11   3        3.28        9.82     23.07 o 
 -17  11   3        1.00       16.83     12.25 o 
 -16  11   3        0.05       21.79     11.70 o 
 -15  11   3       14.41       14.49     10.93 o 
 -14  11   3        0.25        3.33     10.44 o 
 -13  11   3       84.24       97.83     11.07 o 
 -12  11   3        0.37        1.20      9.42 o 
 -11  11   3       21.85       30.40     12.34 o 
 -10  11   3        3.26       -2.37     10.05 o 
  -9  11   3       17.24       12.44     11.22 o 
  -8  11   3      328.03      361.85     13.24 o 
  -7  11   3       38.83       45.08      8.21 o 
  -6  11   3       16.29       11.92      6.03 o 
  -5  11   3       92.02       99.94      6.35 o 
  -4  11   3      264.17      290.40      8.88 o 
  -3  11   3        3.78        1.50      4.06 o 
  -2  11   3      115.92      145.40      7.53 o 
  -1  11   3      180.11      213.34      9.20 o 
   0  11   3       76.29       89.30      7.15 o 
   1  11   3      761.50      753.89     33.22 o 
   2  11   3      267.76      244.14     10.28 o 
   3  11   3      173.14      155.17      9.00 o 
   4  11   3      174.75      182.20      9.54 o 
   5  11   3      670.03      698.10     26.97 o 
   6  11   3       41.53       33.49      8.14 o 
   7  11   3       28.82       33.38      9.77 o 
   8  11   3        6.31        7.83      9.96 o 
   9  11   3       14.04       23.45      9.04 o 
  10  11   3      148.26      139.85     11.09 o 
  11  11   3        1.28       -9.42      9.42 o 
  12  11   3        4.35        5.24     18.84 o 
  13  11   3       53.24       50.90      8.39 o 
  14  11   3       23.99       29.23      9.68 o 
  15  11   3        0.25      -10.46     10.46 o 
  16  11   3        1.28       -9.32     11.61 o 
  17  11   3        0.31       15.25     12.54 o 
 -17  12   3        0.50       15.49     14.52 o 
 -16  12   3        3.70       31.03     12.36 o 
 -15  12   3        1.58       13.07     11.50 o 
 -14  12   3        0.15        6.64     10.73 o 
 -13  12   3       26.07       41.33     10.42 o 
 -12  12   3        0.19       -1.68     12.21 o 
 -11  12   3       26.96       26.79      8.91 o 
 -10  12   3        7.86        6.43     11.53 o 
  -9  12   3       43.38       48.49      8.43 o 
  -8  12   3      150.59      160.50      9.33 o 
  -7  12   3      133.45      138.08      9.24 o 
  -6  12   3       10.73       -6.34      8.05 o 
  -5  12   3        0.83       -5.25      5.39 o 
  -4  12   3       55.12       54.82      7.26 o 
  -3  12   3        6.20        4.96      6.21 o 
  -2  12   3      191.08      202.91     12.96 o 
  -1  12   3       23.21       13.97      6.31 o 
   0  12   3      211.27      199.27     20.21 o 
   1  12   3      125.76      153.74     16.04 o 
   2  12   3       90.65       93.39      7.92 o 
   3  12   3        3.55        9.86      8.88 o 
   4  12   3       43.68       48.07      7.68 o 
   5  12   3       55.30       49.93      7.90 o 
   6  12   3        0.88        2.81      7.84 o 
   7  12   3       26.30       22.38      8.52 o 
   8  12   3       21.13       14.72      8.79 o 
   9  12   3       39.52       26.99      9.32 o 
  10  12   3       67.27       63.33     10.83 o 
  11  12   3       59.70       56.69     10.78 o 
  12  12   3       15.73       12.44     10.47 o 
  13  12   3        0.21      -12.05     12.05 o 
  14  12   3        0.40       -2.23     15.53 o 
  15  12   3       17.09       -3.71     13.82 o 
  16  12   3        0.88       -0.18     11.77 o 
 -16  13   3        2.11        8.89     22.70 o 
 -15  13   3        2.34       17.06     12.03 o 
 -14  13   3        1.64       -0.64     11.10 o 
 -13  13   3        0.07       -0.08     12.24 o 
 -12  13   3        0.00        1.55      9.94 o 
 -11  13   3        2.77        7.88      9.70 o 
 -10  13   3        0.13       -4.82      8.59 o 
  -9  13   3       45.78       61.87     12.82 o 
  -8  13   3       16.66        3.09     11.61 o 
  -7  13   3       27.41       31.76     11.38 o 
  -6  13   3        6.28        5.86     20.14 o 
  -5  13   3       10.35       18.63     18.31 o 
  -4  13   3        0.55       -6.78      8.59 o 
  -3  13   3       27.21       23.21     11.05 o 
  -2  13   3       25.89       23.42      6.97 o 
  -1  13   3       18.42       13.88      9.16 o 
   0  13   3       67.75       88.34     17.54 o 
   1  13   3       21.91       15.14      7.03 o 
   2  13   3        0.86       -2.51      7.26 o 
   3  13   3       99.68      105.02      8.74 o 
   4  13   3      100.98      107.38      8.94 o 
   5  13   3       31.30       25.85      8.52 o 
   6  13   3       19.28        9.34      8.05 o 
   7  13   3        2.16       -5.88      8.05 o 
   8  13   3        6.43       -6.75      9.16 o 
   9  13   3       15.93       23.97     10.16 o 
  10  13   3        0.03       -9.55      9.55 o 
  11  13   3        0.56        3.26     10.55 o 
  12  13   3        1.69       -0.43     11.18 o 
  13  13   3        2.13      -19.49     30.03 o 
  14  13   3       11.30       10.38     16.66 o 
  15  13   3        1.33       -9.20     26.73 o 
 -14  14   3        6.95       13.35     11.97 o 
 -13  14   3        0.23       13.88     11.29 o 
 -12  14   3       13.04        7.81     10.78 o 
 -11  14   3       16.23       20.87     14.25 o 
 -10  14   3        2.94       19.97     13.37 o 
  -9  14   3        8.37       -3.69     14.65 o 
  -8  14   3        7.74       17.68     12.30 o 
  -7  14   3        7.76       16.67     11.51 o 
  -6  14   3       15.97       21.60     10.42 o 
  -5  14   3        2.33        7.59      9.20 o 
  -4  14   3       68.91       67.13     12.62 o 
  -3  14   3        1.35        6.70     19.77 o 
  -2  14   3        0.81        7.81     10.61 o 
  -1  14   3        0.46       17.58     13.91 o 
   0  14   3       18.03        7.27     10.71 o 
   1  14   3       63.60       53.34      8.32 o 
   2  14   3       64.61       43.41      7.95 o 
   3  14   3        0.16       -7.68      7.68 o 
   4  14   3        1.95        1.85      8.71 o 
   5  14   3        0.37        9.68      8.66 o 
   6  14   3        0.36       -8.10      8.10 o 
   7  14   3        1.73       -9.20      9.20 o 
   8  14   3       13.59        8.01      9.85 o 
   9  14   3       32.54       18.40     10.85 o 
  10  14   3       11.78      -10.66     10.66 o 
  11  14   3        9.75        5.89     11.18 o 
  12  14   3        0.17       -3.80     14.97 o 
  13  14   3        5.97        1.85     15.28 o 
  14  14   3        0.01      -28.56     28.56 o 
 -13  15   3       10.90      -22.70     23.43 o 
 -12  15   3        0.02       -8.40     14.70 o 
 -11  15   3        5.91       18.74     14.96 o 
 -10  15   3        6.19       16.86     15.01 o 
  -9  15   3        1.85       17.44     13.54 o 
  -8  15   3       65.53       78.17     17.58 o 
  -7  15   3       19.03       32.96     12.19 o 
  -6  15   3       51.73       75.89     11.92 o 
  -5  15   3       15.09      -19.04     19.04 o 
  -4  15   3       24.12       32.96     19.77 o 
  -3  15   3        6.05        5.09     10.73 o 
  -2  15   3       25.38       13.01     11.72 o 
  -1  15   3        0.38       18.99     12.08 o 
   0  15   3        1.94      -10.47     10.47 o 
   1  15   3      126.38      117.11      9.29 o 
   2  15   3      120.37      108.70     22.69 o 
   3  15   3      128.50      123.41     10.08 o 
   4  15   3        7.48       12.35      8.98 o 
   5  15   3      100.09      112.60     10.67 o 
   6  15   3       16.39       12.92      9.62 o 
   7  15   3        1.89       13.16     10.15 o 
   8  15   3        2.33      -10.20     10.20 o 
   9  15   3        0.27      -10.66     10.66 o 
  10  15   3        1.19       -8.77     11.39 o 
  11  15   3        0.08       -6.48     15.53 o 
  12  15   3        6.77       34.68     16.51 o 
 -11  16   3        7.48       29.54     16.54 o 
 -10  16   3        0.05        9.12     14.78 o 
  -9  16   3       13.87       13.10     14.75 o 
  -8  16   3       20.87       13.11     17.94 o 
  -7  16   3       21.56       25.84     23.07 o 
  -6  16   3        8.85        7.60     11.86 o 
  -5  16   3        7.28      -21.24     21.24 o 
  -4  16   3       49.30       41.01     21.24 o 
  -3  16   3       46.63       36.62     20.51 o 
  -2  16   3       42.64       54.78     13.66 o 
  -1  16   3       19.41       16.87     12.62 o 
   0  16   3       50.18       44.13     11.88 o 
   1  16   3        0.05        1.77     11.03 o 
   2  16   3       57.74       43.17     10.71 o 
   3  16   3       80.74       64.96     13.24 o 
   4  16   3       85.51       82.65     10.67 o 
   5  16   3       21.69       25.81      9.74 o 
   6  16   3       16.42        2.43     10.39 o 
   7  16   3        4.14      -10.50     10.50 o 
   8  16   3        7.32       -1.00     11.25 o 
   9  16   3        1.00       -9.12     11.59 o 
  10  16   3        0.58      -11.27     15.53 o 
  11  16   3       16.53       13.91     27.83 o 
  -9  17   3        9.15        7.14     15.28 o 
  -8  17   3        4.91        5.10     14.25 o 
  -7  17   3        0.01        8.30     13.53 o 
  -6  17   3        0.65       -7.32     21.24 o 
  -5  17   3        1.16       21.97     21.24 o 
  -4  17   3        4.65        5.13     22.70 o 
  -3  17   3       45.81       43.21     22.70 o 
  -2  17   3        6.83        5.13     19.04 o 
  -1  17   3       13.95      -12.45     19.77 o 
   0  17   3       31.28       36.05     12.40 o 
   1  17   3       11.36        6.38     13.14 o 
   2  17   3        0.03        0.06     14.99 o 
   3  17   3       20.35        9.23      9.00 o 
   4  17   3       17.37       16.16     10.62 o 
   5  17   3       14.63        9.45     18.28 o 
   6  17   3        0.90       -2.26     11.25 o 
   7  17   3        0.12       11.02     11.30 o 
   8  17   3        0.02      -11.79     11.79 o 
   9  17   3        0.03      -13.91     30.03 o 
  -6  18   3       14.96       -0.73     25.63 o 
  -5  18   3        0.64       31.49     25.63 o 
  -4  18   3        3.64        9.52     21.97 o 
  -3  18   3        1.40      -22.70     22.70 o 
  -2  18   3        2.49      -21.24     21.24 o 
  -1  18   3        8.66       -4.39     19.77 o 
   0  18   3        2.85      -16.84     20.51 o 
   1  18   3        3.58       14.19     13.95 o 
   2  18   3        0.12      -13.20     13.20 o 
   3  18   3       16.21       10.72      9.89 o 
   4  18   3        1.61       -4.46      9.87 o 
   5  18   3        3.11       -8.16      9.89 o 
   6  18   3        3.29       14.15     11.84 o 
 -21   0   4        2.18       -1.46     17.58 o 
 -20   0   4        0.31       -4.39     16.84 o 
 -19   0   4        2.15       14.65     16.11 o 
 -18   0   4       11.10       24.90     16.11 o 
 -17   0   4        7.18        9.52     16.84 o 
 -16   0   4       49.37       43.21     15.38 o 
 -15   0   4       10.97       54.19     14.65 o 
 -14   0   4      168.65      203.92     10.50 o 
 -13   0   4      288.45      279.85     11.46 o 
 -12   0   4       33.30       27.72      7.22 o 
 -11   0   4       67.00       52.18      6.14 o 
 -10   0   4      239.11      288.76      9.15 o 
  -9   0   4      280.65      292.96      9.33 o 
  -8   0   4      236.79      221.04      6.65 o 
  -7   0   4      165.62      137.96      5.61 o 
  -6   0   4       72.44       63.85      5.92 o 
  -5   0   4     1496.99     1505.34     26.80 o 
  -4   0   4     3223.72     3195.35     54.13 o 
  -3   0   4      275.30      249.95      8.03 o 
  -2   0   4      191.86      176.75      6.00 o 
  -1   0   4     1563.05     1533.97     30.97 o 
   0   0   4      478.92      488.69     12.31 o 
   1   0   4     1270.53     1058.66     19.41 o 
   2   0   4      299.94      340.09      8.62 o 
   3   0   4       40.88       36.87      4.15 o 
   4   0   4     1282.38     1284.43     23.52 o 
   5   0   4     1107.92     1030.70     19.59 o 
   6   0   4     1263.70     1282.84     23.77 o 
   7   0   4      451.77      491.22     11.78 o 
   8   0   4      921.54      801.65     19.26 o 
   9   0   4      850.34      846.78     20.66 o 
  10   0   4      859.20      829.42     27.03 o 
  11   0   4      922.21      954.43     23.26 o 
  12   0   4       16.90       22.81      8.19 o 
  13   0   4      386.50      383.36     15.97 o 
  14   0   4      417.32      413.84     16.16 o 
  15   0   4      181.58      159.30     11.84 o 
  16   0   4       28.12       21.88     12.28 o 
  17   0   4       30.13       41.87     13.09 o 
  18   0   4       65.19       68.03     11.61 o 
  19   0   4       56.47       66.51     11.85 o 
  20   0   4        9.35       12.02     13.37 o 
 -21   1   4        1.47        7.63     12.30 o 
 -20   1   4       15.32       25.54     12.40 o 
 -19   1   4       12.03       -4.54     18.50 o 
 -18   1   4        3.88      -12.46     19.16 o 
 -17   1   4        9.25        2.28     25.18 o 
 -16   1   4       23.86       26.01      7.83 o 
 -15   1   4       84.14       73.13      7.32 o 
 -14   1   4       98.85       79.98      6.73 o 
 -13   1   4       31.86       56.42      5.98 o 
 -12   1   4       17.87       21.64      5.02 o 
 -11   1   4      825.51      821.14     13.47 o 
 -10   1   4       67.18       62.07      4.06 o 
  -9   1   4       14.43        4.61      2.95 o 
  -8   1   4        1.36        2.99      2.71 o 
  -7   1   4      870.36      931.90     12.57 o 
  -6   1   4     1044.22     1008.72     14.22 o 
  -5   1   4      571.92      559.07      8.91 o 
  -4   1   4      235.13      271.13      5.54 o 
  -3   1   4      163.13      144.02      3.82 o 
  -2   1   4     2738.50     2745.76     33.02 o 
  -1   1   4     1544.54     1465.99     18.33 o 
   0   1   4      109.01      105.32      3.29 o 
   1   1   4        2.62       -0.39      2.44 o 
   2   1   4     1306.04     1159.47     15.02 o 
   3   1   4     2148.69     2257.57     27.51 o 
   4   1   4      924.72      890.33     12.89 o 
   5   1   4      408.97      505.60      8.08 o 
   6   1   4     1230.98     1212.12     17.12 o 
   7   1   4     1473.18     1424.14     19.68 o 
   8   1   4      513.69      518.48      9.63 o 
   9   1   4        2.22        3.35      4.20 o 
  10   1   4      100.63      106.91      6.01 o 
  11   1   4      211.03      198.85      7.32 o 
  12   1   4      377.70      385.85     10.26 o 
  13   1   4        5.09        2.32      6.05 o 
  14   1   4       73.14       66.14      7.04 o 
  15   1   4       47.47       52.12      7.32 o 
  16   1   4      236.16      239.10      9.23 o 
  17   1   4       69.03       67.11      8.73 o 
  18   1   4       35.69       51.74      9.93 o 
  19   1   4       10.78       10.44      8.37 o 
  20   1   4       23.69       19.20      8.45 o 
 -21   2   4        1.07        2.93     19.04 o 
 -20   2   4        0.92       -1.79     21.31 o 
 -19   2   4       11.71       27.60     22.15 o 
 -18   2   4        4.09      -11.04     16.93 o 
 -17   2   4       13.31       10.65     13.72 o 
 -16   2   4        0.21       -9.98     11.76 o 
 -15   2   4       11.69       22.78      7.57 o 
 -14   2   4       22.44       39.93      7.26 o 
 -13   2   4      175.75      181.45      7.43 o 
 -12   2   4        1.12       -2.96      4.94 o 
 -11   2   4        9.32       16.68      4.00 o 
 -10   2   4      257.48      284.42      6.78 o 
  -9   2   4       20.66       24.50      3.29 o 
  -8   2   4      292.39      258.09      5.73 o 
  -7   2   4      219.33      207.64      4.53 o 
  -6   2   4      269.84      294.52      5.70 o 
  -5   2   4        4.73        4.96      2.63 o 
  -4   2   4      667.56      649.55      9.22 o 
  -3   2   4      100.18      105.50      3.34 o 
  -2   2   4      212.48      211.49      4.67 o 
  -1   2   4      304.71      284.68      5.24 o 
   0   2   4      687.63      688.94     10.15 o 
   1   2   4      430.56      424.28      6.72 o 
   2   2   4      134.68      137.97      4.46 o 
   3   2   4       12.36        4.40      2.59 o 
   4   2   4      218.55      220.83      5.46 o 
   5   2   4      616.00      580.01      9.60 o 
   6   2   4      668.12      694.85     11.08 o 
   7   2   4       52.88       44.64      5.26 o 
   8   2   4       60.65       57.69      5.12 o 
   9   2   4      171.35      178.78      5.75 o 
  10   2   4      404.81      395.62      9.03 o 
  11   2   4       16.56        8.88      7.21 o 
  12   2   4        2.24        4.02      5.46 o 
  13   2   4      186.79      196.15      7.87 o 
  14   2   4       51.83       47.90      6.67 o 
  15   2   4      100.93      102.20      7.47 o 
  16   2   4        0.56        5.30      7.31 o 
  17   2   4        9.08       11.22      7.23 o 
  18   2   4       27.11       42.73      8.62 o 
  19   2   4       31.59       29.58      8.15 o 
  20   2   4        0.17       -7.82      7.82 o 
 -20   3   4        0.13        0.93     10.33 o 
 -19   3   4        0.48        4.24      9.56 o 
 -18   3   4        2.62       -3.76      9.45 o 
 -17   3   4        0.18      -13.41     13.41 o 
 -16   3   4        5.87        3.35      9.22 o 
 -15   3   4        0.04       -1.01      8.35 o 
 -14   3   4       18.78        6.62      7.11 o 
 -13   3   4       43.33       39.87      6.77 o 
 -12   3   4      153.46      160.70      6.37 o 
 -11   3   4      292.45      243.23      7.16 o 
 -10   3   4       86.02       86.60      7.21 o 
  -9   3   4       10.81       -0.95      3.76 o 
  -8   3   4       60.78       66.41      4.10 o 
  -7   3   4      116.49      128.86      4.17 o 
  -6   3   4      191.11      210.36      4.66 o 
  -5   3   4      218.40      215.43      4.80 o 
  -4   3   4       22.10       23.79      2.73 o 
  -3   3   4      961.39     1023.88     13.26 o 
  -2   3   4       77.92       73.01      2.98 o 
  -1   3   4       19.59       13.53      2.46 o 
   0   3   4      279.40      299.32      5.40 o 
   1   3   4      491.81      514.74      8.35 o 
   2   3   4      161.87      162.51      4.70 o 
   3   3   4       12.27        9.99      2.99 o 
   4   3   4      141.42      138.04      4.42 o 
   5   3   4      731.06      761.28     12.44 o 
   6   3   4        2.88       -2.16      3.18 o 
   7   3   4       51.95       53.26      4.15 o 
   8   3   4        8.49        5.24      3.91 o 
   9   3   4       78.01       77.97      4.79 o 
  10   3   4       46.49       40.06      5.12 o 
  11   3   4      237.93      203.98      7.11 o 
  12   3   4        4.27        1.23      5.30 o 
  13   3   4      298.26      263.78      9.12 o 
  14   3   4      149.00      133.42      6.99 o 
  15   3   4        0.24       -6.24      6.49 o 
  16   3   4        1.24       -6.48      6.48 o 
  17   3   4       14.03        1.28      6.55 o 
  18   3   4        4.61        1.72     10.16 o 
  19   3   4        0.48        4.21     10.59 o 
  20   3   4        2.07       -8.06     18.31 o 
 -20   4   4        0.01        1.78      8.96 o 
 -19   4   4        0.17       21.47      9.23 o 
 -18   4   4        5.86        8.01      8.97 o 
 -17   4   4        1.61        9.14     11.13 o 
 -16   4   4        5.07        6.78      8.42 o 
 -15   4   4        8.08       10.33      7.25 o 
 -14   4   4       27.62       24.36      7.11 o 
 -13   4   4       34.02       28.39      6.09 o 
 -12   4   4      102.99      125.74      6.64 o 
 -11   4   4      129.98      120.54      7.22 o 
 -10   4   4       43.00       41.18      4.72 o 
  -9   4   4        7.37        7.42      4.19 o 
  -8   4   4        0.71        2.78      4.21 o 
  -7   4   4       99.80       87.79      5.12 o 
  -6   4   4       75.42       67.77      4.43 o 
  -5   4   4       25.68       25.90      2.99 o 
  -4   4   4      711.07      688.89     11.12 o 
  -3   4   4        1.77       -0.49      2.81 o 
  -2   4   4       12.80       13.96      2.87 o 
  -1   4   4        9.18       11.46      2.85 o 
   0   4   4       42.72       37.40      3.12 o 
   1   4   4      134.43      160.54      4.36 o 
   2   4   4      309.48      320.35      6.42 o 
   3   4   4       39.44       44.31      3.39 o 
   4   4   4        9.07        7.83      3.17 o 
   5   4   4       24.37       19.18      3.37 o 
   6   4   4      435.41      416.86      8.00 o 
   7   4   4       16.01       23.48      3.65 o 
   8   4   4        1.29       -1.14      3.70 o 
   9   4   4      129.64      126.18      4.99 o 
  10   4   4        5.97        9.36      3.99 o 
  11   4   4      297.11      288.82      9.95 o 
  12   4   4       47.63       31.72      6.60 o 
  13   4   4       50.24       50.51      8.44 o 
  14   4   4        8.97       14.65      8.54 o 
  15   4   4       28.79       27.95      9.19 o 
  16   4   4        2.76        1.79      9.51 o 
  17   4   4        0.33        2.44     10.04 o 
  18   4   4        0.59       14.01     10.38 o 
  19   4   4        3.58       11.98     12.58 o 
 -20   5   4        2.06        1.15     15.79 o 
 -19   5   4       15.46       17.97     15.22 o 
 -18   5   4        0.76       -1.36      6.97 o 
 -17   5   4        0.22        6.27      7.25 o 
 -16   5   4        2.85       14.76      9.41 o 
 -15   5   4       43.28       49.28     10.15 o 
 -14   5   4       14.40        5.72      6.59 o 
 -13   5   4       23.51       26.79      5.98 o 
 -12   5   4       71.17       85.17      7.49 o 
 -11   5   4       28.23       22.54      5.59 o 
 -10   5   4       38.94       24.94      6.08 o 
  -9   5   4       12.41       -3.37      5.08 o 
  -8   5   4       56.81       42.62      5.24 o 
  -7   5   4      313.05      304.96      7.68 o 
  -6   5   4     1060.01      982.34     18.23 o 
  -5   5   4       10.43       18.00      3.19 o 
  -4   5   4        4.68        5.62      3.10 o 
  -3   5   4      137.56      139.57      5.17 o 
  -2   5   4      609.08      562.06     10.70 o 
  -1   5   4      589.49      537.98     10.48 o 
   0   5   4        5.79        5.61      3.58 o 
   1   5   4        7.28       13.83      4.09 o 
   2   5   4      314.44      327.07      7.98 o 
   3   5   4      357.43      333.77      9.21 o 
   4   5   4     1149.43     1197.75     20.15 o 
   5   5   4       53.61       59.33      4.92 o 
   6   5   4      311.11      276.03      9.44 o 
   7   5   4      706.64      719.79     14.38 o 
   8   5   4       47.79       45.78      5.97 o 
   9   5   4        1.20       -4.91      5.52 o 
  10   5   4       41.09       50.56      6.23 o 
  11   5   4      207.01      234.56      8.95 o 
  12   5   4       16.82        3.99      6.68 o 
  13   5   4       46.14       52.46      7.81 o 
  14   5   4       10.75       10.95      8.83 o 
  15   5   4        0.27       -8.74      8.74 o 
  16   5   4       64.52       69.02     10.42 o 
  17   5   4       38.15       43.14     10.64 o 
  18   5   4        9.43        4.23     10.64 o 
  19   5   4        0.12        0.32     10.92 o 
 -19   6   4       14.86       31.00     14.91 o 
 -18   6   4        5.00       46.55     14.75 o 
 -17   6   4        8.49       -3.13     12.91 o 
 -16   6   4        5.50       -9.50     10.71 o 
 -15   6   4       20.64       17.57     10.60 o 
 -14   6   4       16.72       27.69     12.26 o 
 -13   6   4      219.01      224.71     16.91 o 
 -12   6   4       13.11        2.85      4.82 o 
 -11   6   4        0.09       -7.97      8.41 o 
 -10   6   4      181.48      211.71      8.01 o 
  -9   6   4        3.83       -0.13      4.63 o 
  -8   6   4      325.99      297.28      8.12 o 
  -7   6   4      508.50      490.46     20.88 o 
  -6   6   4      204.30      217.57     13.19 o 
  -5   6   4        9.89        3.68      4.14 o 
  -4   6   4      164.85      157.93      6.44 o 
  -3   6   4      562.74      530.92      9.16 o 
  -2   6   4      321.92      325.83      7.87 o 
  -1   6   4      143.43      149.62      5.41 o 
   0   6   4      394.91      367.53      8.66 o 
   1   6   4      738.72      725.91     13.22 o 
   2   6   4       30.62       26.72      4.23 o 
   3   6   4       98.03      102.16      5.28 o 
   4   6   4      128.07      118.04      5.53 o 
   5   6   4      525.36      539.49     11.48 o 
   6   6   4     1073.59     1106.84     19.53 o 
   7   6   4       64.97       56.47      5.63 o 
   8   6   4       69.14       73.99      6.07 o 
   9   6   4        9.98        6.50      5.62 o 
  10   6   4      674.85      700.68     15.20 o 
  11   6   4        9.17       17.56      6.49 o 
  12   6   4       17.16       21.25      7.05 o 
  13   6   4      148.87      167.20     10.30 o 
  14   6   4       49.26       57.86      9.57 o 
  15   6   4      118.96      121.54     10.74 o 
  16   6   4        4.07       -9.40      9.40 o 
  17   6   4        5.93        7.20     16.21 o 
  18   6   4       24.60        2.59     10.31 o 
  19   6   4       37.06       65.18     19.85 o 
 -19   7   4        1.42        4.39     15.02 o 
 -18   7   4        0.78        1.86     14.23 o 
 -17   7   4        3.63       -0.87     11.25 o 
 -16   7   4       16.51       31.61     17.94 o 
 -15   7   4        8.18       -8.15     18.10 o 
 -14   7   4        8.84        4.43      9.78 o 
 -13   7   4        3.88        7.30      9.35 o 
 -12   7   4       58.30       70.53     11.27 o 
 -11   7   4       13.37        4.38      8.47 o 
 -10   7   4      214.86      201.52     10.89 o 
  -9   7   4       46.00       43.24      6.81 o 
  -8   7   4        1.11        6.05      6.09 o 
  -7   7   4      994.16      991.46     24.71 o 
  -6   7   4      386.82      394.93     14.11 o 
  -5   7   4       36.07        7.42     16.11 o 
  -4   7   4       15.31       18.04      3.47 o 
  -3   7   4     1449.29     1395.29     22.25 o 
  -2   7   4        6.81        4.14      4.59 o 
  -1   7   4     1053.49     1019.54     19.94 o 
   0   7   4        9.77        9.01      4.89 o 
   1   7   4       73.81       70.23      4.96 o 
   2   7   4      738.76      742.17     13.86 o 
   3   7   4      362.69      352.12      9.04 o 
   4   7   4      349.07      386.71      9.55 o 
   5   7   4       17.97       23.51      4.95 o 
   6   7   4      533.13      495.07     11.38 o 
   7   7   4      212.94      229.20      7.94 o 
   8   7   4      188.36      182.02      7.42 o 
   9   7   4      129.13      137.69      7.09 o 
  10   7   4        0.79        4.69      6.29 o 
  11   7   4      158.24      155.64      8.16 o 
  12   7   4      240.40      246.36      9.69 o 
  13   7   4      265.97      267.87     10.32 o 
  14   7   4       52.02       56.03      8.60 o 
  15   7   4        3.32        0.26     15.64 o 
  16   7   4       41.31       37.02      9.99 o 
  17   7   4       28.02       28.19     10.56 o 
  18   7   4        8.10        8.59     10.62 o 
 -18   8   4       33.22       73.41     45.04 o 
 -17   8   4        0.74       24.24     14.70 o 
 -16   8   4        1.99       21.73     19.41 o 
 -15   8   4       19.55       39.98     13.22 o 
 -14   8   4        4.74       12.79     10.36 o 
 -13   8   4       10.89       31.22     10.36 o 
 -12   8   4       80.51       86.30     10.52 o 
 -11   8   4       44.20       63.86      9.65 o 
 -10   8   4        8.34       24.57      8.56 o 
  -9   8   4       84.18      116.22      7.63 o 
  -8   8   4      202.30      212.80      8.98 o 
  -7   8   4       36.39       34.03      6.86 o 
  -6   8   4        9.39        9.65      6.43 o 
  -5   8   4      178.71      194.61      9.40 o 
  -4   8   4       48.00       49.50      8.70 o 
  -3   8   4        7.98        1.01      4.95 o 
  -2   8   4      291.76      266.36      9.02 o 
  -1   8   4      425.48      419.77     10.98 o 
   0   8   4       18.20       27.53     10.23 o 
   1   8   4     1190.41     1189.94     23.14 o 
   2   8   4        3.69       -5.20      5.20 o 
   3   8   4        2.48       -2.36      6.13 o 
   4   8   4      122.95      139.05     10.04 o 
   5   8   4     1113.49     1100.90     22.45 o 
   6   8   4       32.10       27.30      5.90 o 
   7   8   4      112.76      119.08      7.28 o 
   8   8   4      160.04      159.72      8.29 o 
   9   8   4       50.36       49.19      6.54 o 
  10   8   4      149.78      156.95      8.03 o 
  11   8   4        7.20        4.20      6.80 o 
  12   8   4       24.37       22.92      7.42 o 
  13   8   4       10.58       16.73      8.73 o 
  14   8   4       67.40       67.25      8.77 o 
  15   8   4       14.09       10.38      8.72 o 
  16   8   4        1.55       -2.60     10.19 o 
  17   8   4        1.33        7.41     10.48 o 
  18   8   4       19.40       -2.72     23.43 o 
 -18   9   4        1.23       35.15     23.43 o 
 -17   9   4        0.43      -11.40     14.75 o 
 -16   9   4        5.78       12.96     12.65 o 
 -15   9   4        0.43        9.58     11.52 o 
 -14   9   4        1.45       13.70     10.98 o 
 -13   9   4       16.92       21.90     12.10 o 
 -12   9   4        0.25       -2.02      9.54 o 
 -11   9   4       88.91      111.00     10.52 o 
 -10   9   4        8.03       11.28      8.55 o 
  -9   9   4       21.91       20.76      8.23 o 
  -8   9   4      302.68      331.61     11.42 o 
  -7   9   4       32.50       24.46      6.69 o 
  -6   9   4        1.31       14.22      6.96 o 
  -5   9   4      192.64      198.70     10.13 o 
  -4   9   4        8.90       -8.80      8.80 o 
  -3   9   4        3.85       -6.13      6.13 o 
  -2   9   4      437.66      452.28     24.19 o 
  -1   9   4       73.47       53.85      5.87 o 
   0   9   4      239.45      234.18      8.51 o 
   1   9   4      342.65      339.68     14.90 o 
   2   9   4       28.92       23.64      6.92 o 
   3   9   4       77.64       97.32      6.39 o 
   4   9   4        9.45        5.03      5.22 o 
   5   9   4       78.87       65.38      8.62 o 
   6   9   4       40.20       20.18      5.73 o 
   7   9   4       80.36       83.50      6.94 o 
   8   9   4       86.85      104.17      7.70 o 
   9   9   4        1.12       -2.70      6.46 o 
  10   9   4       53.22       44.50      7.87 o 
  11   9   4       12.24        5.19      7.69 o 
  12   9   4       43.13       57.90      8.56 o 
  13   9   4        3.36       -3.11      8.75 o 
  14   9   4        1.37       -3.74      8.85 o 
  15   9   4       28.35       27.60      9.68 o 
  16   9   4        0.26       -7.16     10.01 o 
  17   9   4       10.65        5.56     18.02 o 
 -17  10   4        0.90       16.68     14.91 o 
 -16  10   4        2.89       19.10     18.31 o 
 -15  10   4        1.20       15.04     11.78 o 
 -14  10   4        0.81       -0.26     10.81 o 
 -13  10   4        0.43       12.50     26.23 o 
 -12  10   4       11.21        9.05     10.09 o 
 -11  10   4       13.20       17.53     10.00 o 
 -10  10   4        0.24        2.36      9.08 o 
  -9  10   4       66.49       92.08      9.91 o 
  -8  10   4        6.03        4.86      6.75 o 
  -7  10   4       66.50       55.11      7.20 o 
  -6  10   4        1.02       10.29      7.93 o 
  -5  10   4      124.50      133.36     11.24 o 
  -4  10   4      102.48       99.57     10.61 o 
  -3  10   4       76.80       67.23      7.52 o 
  -2  10   4       90.95       98.15      6.53 o 
  -1  10   4        0.41       -5.44      5.44 o 
   0  10   4      108.34      107.86      7.23 o 
   1  10   4       14.03        1.37      5.55 o 
   2  10   4        0.10       -5.59      5.59 o 
   3  10   4        7.71        2.06      5.61 o 
   4  10   4      178.00      178.25      8.05 o 
   5  10   4        7.42        1.98      5.51 o 
   6  10   4       24.21       19.51      6.14 o 
   7  10   4       14.70       13.99      6.31 o 
   8  10   4        1.26       -2.37      6.67 o 
   9  10   4      105.01      105.31      9.62 o 
  10  10   4        4.42       -3.64      7.51 o 
  11  10   4        0.03       -3.49      7.77 o 
  12  10   4        0.29        5.93      8.30 o 
  13  10   4       12.76       16.51      8.91 o 
  14  10   4        1.17       -7.00      9.09 o 
  15  10   4        3.48       -3.65      9.81 o 
  16  10   4        0.59       -7.04     10.34 o 
 -16  11   4        0.13      -10.35     19.48 o 
 -15  11   4        0.04        0.44     11.83 o 
 -14  11   4        0.37      -11.06     11.06 o 
 -13  11   4        2.84        5.50     11.65 o 
 -12  11   4        3.71        0.79     10.44 o 
 -11  11   4       16.96       14.62     10.08 o 
 -10  11   4       31.39       24.15      9.59 o 
  -9  11   4       31.54       20.91      8.94 o 
  -8  11   4       15.43        6.54      8.40 o 
  -7  11   4       85.86       85.92      7.73 o 
  -6  11   4       27.31       14.66      7.00 o 
  -5  11   4       17.21       12.76      7.33 o 
  -4  11   4       14.86       15.52      7.11 o 
  -3  11   4      104.15       80.78     14.90 o 
  -2  11   4       36.61       35.22      8.79 o 
  -1  11   4       20.61       -2.47      5.88 o 
   0  11   4        6.36        0.97     11.10 o 
   1  11   4       15.30        3.89      5.78 o 
   2  11   4        9.76       -7.16      7.24 o 
   3  11   4        1.98       -3.84      7.80 o 
   4  11   4       39.97       45.04      8.75 o 
   5  11   4        1.61       -7.60      7.60 o 
   6  11   4        4.62       -9.18      9.59 o 
   7  11   4        2.89        2.29      8.71 o 
   8  11   4        0.33       -0.18      8.86 o 
   9  11   4       11.28       10.03      7.15 o 
  10  11   4        7.97       14.46      7.77 o 
  11  11   4        2.99        8.97      9.62 o 
  12  11   4       13.37        7.20      8.77 o 
  13  11   4       31.60       25.52      9.12 o 
  14  11   4        6.64        3.75      9.31 o 
  15  11   4        1.45       -9.57      9.57 o 
 -15  12   4        0.37      -12.36     15.38 o 
 -14  12   4        0.47        0.80     13.31 o 
 -13  12   4        1.95        5.46     16.13 o 
 -12  12   4        1.54       -1.07     10.85 o 
 -11  12   4        0.68        2.31     10.24 o 
 -10  12   4        0.02      -11.83     13.44 o 
  -9  12   4        0.11        5.21      9.78 o 
  -8  12   4       23.73       17.84     10.07 o 
  -7  12   4        4.91        2.73      7.56 o 
  -6  12   4        4.81        5.69      6.98 o 
  -5  12   4        6.39       10.30      7.17 o 
  -4  12   4       15.06        9.64      7.40 o 
  -3  12   4       44.53       56.40      7.89 o 
  -2  12   4      224.02      233.03     10.28 o 
  -1  12   4       16.85        4.19      6.83 o 
   0  12   4        0.88      -12.67     12.67 o 
   1  12   4       67.09       58.81      8.82 o 
   2  12   4       29.87       12.47     11.04 o 
   3  12   4        2.05        7.55      7.96 o 
   4  12   4        0.16       -5.93      8.30 o 
   5  12   4      220.52      198.84     11.44 o 
   6  12   4       22.37       20.15      9.11 o 
   7  12   4       37.84       40.43     11.26 o 
   8  12   4        1.48       -3.39      9.22 o 
   9  12   4       10.93        8.33     11.84 o 
  10  12   4        0.46       -9.30     10.44 o 
  11  12   4       33.70       29.46     11.58 o 
  12  12   4        0.02       -5.85      8.58 o 
  13  12   4        0.37       -9.24      9.24 o 
  14  12   4        4.63        4.69     13.95 o 
 -14  13   4        5.44       16.78     12.37 o 
 -13  13   4        0.33       14.72     11.73 o 
 -12  13   4        1.14        4.17     11.41 o 
 -11  13   4       14.36       13.65     10.67 o 
 -10  13   4        6.63       12.14     10.38 o 
  -9  13   4       12.87       13.88     10.42 o 
  -8  13   4       43.02       45.40      9.78 o 
  -7  13   4       12.45        7.60      8.94 o 
  -6  13   4       13.93       24.42      7.51 o 
  -5  13   4       55.87       56.95      7.85 o 
  -4  13   4        0.04       -1.79      6.78 o 
  -3  13   4       15.86        9.47      7.70 o 
  -2  13   4      191.20      187.03      9.77 o 
  -1  13   4       10.64        4.33     13.55 o 
   0  13   4      104.21       96.41     11.08 o 
   1  13   4      104.02      106.71      9.82 o 
   2  13   4        0.34       -8.07     13.47 o 
   3  13   4       11.28       -3.67      8.81 o 
   4  13   4       17.73        1.44      8.90 o 
   5  13   4        8.39       16.28      9.44 o 
   6  13   4       35.04       12.04      9.49 o 
   7  13   4       71.69       70.09     19.90 o 
   8  13   4       14.69       -3.74      9.87 o 
   9  13   4        0.37      -10.30     10.30 o 
  10  13   4        0.05       -8.19     10.36 o 
  11  13   4        4.61        4.96     17.74 o 
  12  13   4        3.93       -4.48     14.13 o 
  13  13   4        2.73        2.98     12.66 o 
 -13  14   4       16.39       18.54     15.28 o 
 -12  14   4        1.80        0.27     12.19 o 
 -11  14   4        0.48        1.63     11.60 o 
 -10  14   4        3.68        0.83     10.94 o 
  -9  14   4       26.68       42.87     10.42 o 
  -8  14   4        0.60       -9.55      9.55 o 
  -7  14   4        0.45       -4.41      9.26 o 
  -6  14   4        2.72       16.81      9.00 o 
  -5  14   4       64.88       60.76      8.17 o 
  -4  14   4        4.44       -1.01     13.70 o 
  -3  14   4        3.01       15.18      7.97 o 
  -2  14   4       11.07       -0.50      9.48 o 
  -1  14   4        4.35       14.59     15.01 o 
   0  14   4       59.88       75.34     10.84 o 
   1  14   4       10.73        6.93     10.01 o 
   2  14   4       44.16       24.51     10.10 o 
   3  14   4      117.57      105.94     10.72 o 
   4  14   4      112.38      101.08     17.43 o 
   5  14   4        1.32       -4.59      9.65 o 
   6  14   4        5.03        1.00     13.57 o 
   7  14   4       10.14        5.31     10.55 o 
   8  14   4        4.97       -4.08     13.04 o 
   9  14   4        2.36       -7.10     11.09 o 
  10  14   4       26.18       23.25     15.15 o 
  11  14   4        0.75      -11.23     11.76 o 
  12  14   4        5.28       -2.48     19.78 o 
 -11  15   4        1.55       30.20     12.17 o 
 -10  15   4        1.11       -8.64     19.30 o 
  -9  15   4        3.11       -9.82     18.19 o 
  -8  15   4        0.02        8.64     10.34 o 
  -7  15   4        1.19       13.36      9.83 o 
  -6  15   4        1.34        0.01      9.11 o 
  -5  15   4        0.78       14.53      9.41 o 
  -4  15   4       11.37       11.30      9.86 o 
  -3  15   4        1.17        1.41      9.51 o 
  -2  15   4        4.37        7.53      8.78 o 
  -1  15   4       48.07       71.19     11.05 o 
   0  15   4        4.82        3.02     10.73 o 
   1  15   4        4.08        8.79     11.25 o 
   2  15   4       12.42       -0.48     10.32 o 
   3  15   4        0.35       -2.59     18.39 o 
   4  15   4        3.42       15.64     10.20 o 
   5  15   4        0.14       -5.57     10.30 o 
   6  15   4       14.09       -5.65     10.16 o 
   7  15   4        0.38       -6.70     14.30 o 
   8  15   4        7.66       -6.21     11.49 o 
   9  15   4        0.81      -11.30     11.59 o 
  10  15   4        0.41       -6.54     19.34 o 
  -9  16   4        0.03        7.65     10.89 o 
  -8  16   4        1.70       10.99     18.81 o 
  -7  16   4        0.71        9.57     14.17 o 
  -6  16   4       12.41        1.46      9.63 o 
  -5  16   4       10.43       17.65     17.93 o 
  -4  16   4       13.99       46.48     18.31 o 
  -3  16   4        4.52        2.64     10.07 o 
  -2  16   4        4.54       -5.60      9.70 o 
  -1  16   4       14.75       29.89      9.73 o 
   0  16   4        3.58      -10.91     10.91 o 
   1  16   4        4.38        2.66     11.12 o 
   2  16   4        0.27        2.15     11.78 o 
   3  16   4       13.81        8.50     11.78 o 
   4  16   4        6.30       -8.70     12.62 o 
   5  16   4        0.44      -10.58     13.89 o 
   6  16   4        7.81       11.12     11.73 o 
   7  16   4        0.52       12.31     11.84 o 
   8  16   4        0.76        1.21     12.24 o 
  -6  17   4        0.16        8.66     14.75 o 
  -5  17   4        0.29       21.97     24.90 o 
  -4  17   4        1.35        6.59     23.43 o 
  -3  17   4        1.45       13.61     11.29 o 
  -2  17   4        2.28        8.48     10.58 o 
  -1  17   4        0.08       -6.44     11.36 o 
   0  17   4        3.38       11.81     10.58 o 
   1  17   4       11.37       11.84     11.96 o 
   2  17   4        9.62       -3.88     12.30 o 
   3  17   4        0.09      -14.65     14.65 o 
   4  17   4        1.62       16.62     16.11 o 
   5  17   4        0.15      -15.29     15.29 o 
   6  17   4        4.50      -13.91     20.51 o 
 -19   1   5        0.15        2.23     12.62 o 
 -18   1   5        1.49        5.14     12.68 o 
 -17   1   5       16.73       20.22     11.88 o 
 -16   1   5        0.80        5.61      8.46 o 
 -15   1   5        0.02       -2.10      7.50 o 
 -14   1   5       24.53       28.05      6.89 o 
 -13   1   5        1.34       -0.55      6.31 o 
 -12   1   5       44.61       36.53      6.09 o 
 -11   1   5        7.27        2.04      4.36 o 
 -10   1   5        0.49       -3.92      3.92 o 
  -9   1   5       10.69       -0.57      4.59 o 
  -8   1   5       75.43       76.94      4.90 o 
  -7   1   5      208.54      184.21      5.12 o 
  -6   1   5      115.52      142.46      4.48 o 
  -5   1   5      241.03      254.96      6.47 o 
  -4   1   5       13.16        8.55      2.86 o 
  -3   1   5       18.75       21.58      3.40 o 
  -2   1   5       41.45       54.42      3.61 o 
  -1   1   5       85.02       86.64      3.86 o 
   0   1   5      216.69      205.38      5.40 o 
   1   1   5       51.47       48.33      4.46 o 
   2   1   5      368.38      381.83      8.43 o 
   3   1   5       77.25       82.12      4.40 o 
   4   1   5       13.09       10.62      3.94 o 
   5   1   5      422.03      428.32      8.79 o 
   6   1   5      233.19      244.07      6.92 o 
   7   1   5       58.91       57.84      5.34 o 
   8   1   5       21.87        9.84      5.29 o 
   9   1   5       15.06       20.39      5.68 o 
  10   1   5        6.33        6.10      5.82 o 
  11   1   5      147.82      166.09      7.63 o 
  12   1   5       54.27       49.62      6.98 o 
  13   1   5        9.25       -1.15      7.06 o 
  14   1   5       50.94       49.23      7.61 o 
  15   1   5        2.50       -0.99      7.60 o 
  16   1   5        8.59       11.50      8.00 o 
  17   1   5        0.02       -8.37      8.37 o 
  18   1   5        9.53        1.32      8.69 o 
 -19   2   5        8.59       23.26     13.18 o 
 -18   2   5        2.25       -1.81     10.73 o 
 -17   2   5        0.79       22.27     12.47 o 
 -16   2   5        2.14        4.12      8.40 o 
 -15   2   5       37.81       28.59      8.03 o 
 -14   2   5        3.56        3.47      7.38 o 
 -13   2   5        0.40        7.97      7.93 o 
 -12   2   5       55.06       70.45      6.07 o 
 -11   2   5       53.57       47.46      5.56 o 
 -10   2   5       37.69       23.58      5.22 o 
  -9   2   5        8.60        0.62      4.80 o 
  -8   2   5      205.29      145.18      5.56 o 
  -7   2   5      331.10      355.15      9.04 o 
  -6   2   5     1164.34     1112.99     16.98 o 
  -5   2   5        7.05       -3.65      3.65 o 
  -4   2   5      246.55      210.82      5.51 o 
  -3   2   5       11.59       11.06      5.44 o 
  -2   2   5     1379.42     1422.24     19.51 o 
  -1   2   5      416.29      396.35      7.72 o 
   0   2   5        9.28        2.71      3.15 o 
   1   2   5      146.43      132.78      6.35 o 
   2   2   5      562.27      554.81      9.59 o 
   3   2   5      211.81      222.89      6.81 o 
   4   2   5      370.11      366.73      7.92 o 
   5   2   5      108.88      119.70      5.59 o 
   6   2   5      493.23      468.43      9.27 o 
   7   2   5      526.21      540.94     10.30 o 
   8   2   5       16.50       16.26      5.23 o 
   9   2   5       62.96       75.41      6.17 o 
  10   2   5      214.86      230.32      8.01 o 
  11   2   5      226.37      222.60      8.23 o 
  12   2   5       79.50       77.93      7.07 o 
  13   2   5      176.01      176.69      8.32 o 
  14   2   5       58.69       31.68      7.74 o 
  15   2   5       40.22       38.42      8.10 o 
  16   2   5       78.63       74.34      8.76 o 
  17   2   5        6.39        1.22      8.08 o 
  18   2   5        8.20       -3.04      9.46 o 
 -19   3   5        6.35       17.42     10.79 o 
 -18   3   5        3.20        2.10     11.37 o 
 -17   3   5       25.18       -0.33     16.65 o 
 -16   3   5       10.65        2.07     11.88 o 
 -15   3   5        6.91       14.02      8.91 o 
 -14   3   5       17.97       33.39      8.99 o 
 -13   3   5       76.96       96.78      7.34 o 
 -12   3   5       14.55       13.43      7.52 o 
 -11   3   5       73.16       55.53      6.19 o 
 -10   3   5       37.89       58.55      4.91 o 
  -9   3   5       75.69       89.43      5.38 o 
  -8   3   5      282.20      273.56      7.48 o 
  -7   3   5      319.32      284.99      7.93 o 
  -6   3   5      345.43      395.64      9.46 o 
  -5   3   5      339.23      363.78      8.00 o 
  -4   3   5      295.72      285.45      7.00 o 
  -3   3   5       18.41       11.51      3.87 o 
  -2   3   5       28.43       30.31      3.84 o 
  -1   3   5       10.89       19.99      3.87 o 
   0   3   5      464.78      479.63      8.69 o 
   1   3   5      435.18      434.75      8.42 o 
   2   3   5      463.92      465.76      8.68 o 
   3   3   5        0.56        0.06      3.86 o 
   4   3   5      222.36      229.94      6.23 o 
   5   3   5      787.20      767.89     12.32 o 
   6   3   5      866.47      847.78     14.32 o 
   7   3   5       41.32       32.02      5.48 o 
   8   3   5       87.36       76.81      5.53 o 
   9   3   5       46.70       46.61      7.14 o 
  10   3   5      248.80      281.64      8.62 o 
  11   3   5       95.90      105.77      8.61 o 
  12   3   5        0.71       -6.16      6.16 o 
  13   3   5       87.53       86.42      7.53 o 
  14   3   5       87.62       98.82     10.62 o 
  15   3   5       52.04       54.01      7.32 o 
  16   3   5       19.14       16.63      7.11 o 
  17   3   5        6.58       -0.27     10.85 o 
  18   3   5       18.45       23.31     11.60 o 
 -19   4   5        0.10        4.18     11.20 o 
 -18   4   5       10.70       31.22     11.38 o 
 -17   4   5       13.26       20.28     10.70 o 
 -16   4   5        1.08       12.47     10.38 o 
 -15   4   5       30.71       29.91     10.01 o 
 -14   4   5        5.94        8.92     10.56 o 
 -13   4   5        4.55       22.97      7.67 o 
 -12   4   5       28.54       36.16      7.39 o 
 -11   4   5       30.82       36.54      6.16 o 
 -10   4   5      120.30      111.99      5.92 o 
  -9   4   5       16.49       -4.85      5.25 o 
  -8   4   5        0.67        9.36      4.61 o 
  -7   4   5      346.06      374.95      8.50 o 
  -6   4   5        7.97       13.67      4.49 o 
  -5   4   5      299.35      277.14      8.05 o 
  -4   4   5        8.94        5.42      5.12 o 
  -3   4   5      198.28      222.33      7.25 o 
  -2   4   5        5.94        8.48      3.97 o 
  -1   4   5     1703.52     1648.35     23.93 o 
   0   4   5       67.10       63.42      4.50 o 
   1   4   5       81.16       68.38      4.48 o 
   2   4   5      704.49      690.71     11.92 o 
   3   4   5      355.37      356.70      8.24 o 
   4   4   5      215.04      222.15      6.40 o 
   5   4   5       30.53       28.15      4.52 o 
   6   4   5      506.59      502.10     10.26 o 
   7   4   5       23.18       37.97      5.68 o 
   8   4   5      638.76      624.06     12.08 o 
   9   4   5       18.04       27.77      7.52 o 
  10   4   5       20.83       20.08      5.02 o 
  11   4   5      111.07       98.87     10.47 o 
  12   4   5      333.29      340.06     13.45 o 
  13   4   5       42.10       58.76      9.54 o 
  14   4   5        0.07       -9.39      9.39 o 
  15   4   5       19.87       17.01     10.16 o 
  16   4   5       55.22       37.63     10.48 o 
  17   4   5       30.33       19.30     15.43 o 
  18   4   5       13.93        7.36     11.24 o 
 -18   5   5        7.22      -15.74     21.32 o 
 -17   5   5        0.96      -27.63     28.78 o 
 -16   5   5        1.80       -7.32     12.60 o 
 -15   5   5        1.39       -5.55     14.60 o 
 -14   5   5        0.26        8.41     20.28 o 
 -13   5   5       64.56       84.92      9.00 o 
 -12   5   5        0.94        1.05      9.74 o 
 -11   5   5        2.64       -0.67      6.52 o 
 -10   5   5      104.08      121.82      6.64 o 
  -9   5   5       13.04       14.81      5.97 o 
  -8   5   5      223.39      205.75      7.94 o 
  -7   5   5       46.01       36.68      5.75 o 
  -6   5   5        0.46       -4.54      4.54 o 
  -5   5   5       22.17       24.27      4.78 o 
  -4   5   5      903.82      972.52     15.43 o 
  -3   5   5       60.95       70.36      6.07 o 
  -2   5   5      342.27      306.84      7.63 o 
  -1   5   5     1309.03     1381.22     20.56 o 
   0   5   5        8.80        9.06      4.04 o 
   1   5   5      467.68      482.59     10.15 o 
   2   5   5       23.24        8.30      4.28 o 
   3   5   5        2.87        4.10      4.00 o 
   4   5   5      211.48      235.12      6.35 o 
   5   5   5      315.72      307.72      9.04 o 
   6   5   5        4.18        4.02      5.75 o 
   7   5   5      129.69      134.34      7.51 o 
   8   5   5       58.29       64.97      6.60 o 
   9   5   5      115.96      126.69      7.80 o 
  10   5   5      153.71      160.85      8.83 o 
  11   5   5        4.85       -3.52      7.97 o 
  12   5   5       23.62       13.43      8.46 o 
  13   5   5       33.36       41.01      9.45 o 
  14   5   5       15.40        2.93     11.42 o 
  15   5   5       66.07       80.64     16.62 o 
  16   5   5        0.26        1.15     10.25 o 
  17   5   5        1.87       -6.46     10.99 o 
 -18   6   5        1.35      -21.79     55.66 o 
 -17   6   5        0.66      -18.80     28.56 o 
 -16   6   5        9.88       -6.27     18.67 o 
 -15   6   5        0.53       -6.36     15.48 o 
 -14   6   5        3.45       10.53     10.57 o 
 -13   6   5       12.60        7.28      6.71 o 
 -12   6   5       60.68       75.65      7.78 o 
 -11   6   5        7.41        3.80      7.57 o 
 -10   6   5      196.90      214.71     11.36 o 
  -9   6   5       10.13        8.92      6.05 o 
  -8   6   5      222.88      208.31      8.09 o 
  -7   6   5       32.57       13.61      5.44 o 
  -6   6   5       15.88       18.81      5.47 o 
  -5   6   5       18.77       14.26      5.36 o 
  -4   6   5       12.70       17.91      5.82 o 
  -3   6   5      125.31      148.60      6.57 o 
  -2   6   5       21.02       17.98      4.89 o 
  -1   6   5        2.44        2.76      4.72 o 
   0   6   5      236.23      234.67      7.49 o 
   1   6   5      657.12      649.87     13.07 o 
   2   6   5        7.07       -3.41      4.81 o 
   3   6   5       75.55       84.75      5.85 o 
   4   6   5       94.44       92.45      6.54 o 
   5   6   5      146.75      159.26      7.08 o 
   6   6   5       75.70       69.39      6.38 o 
   7   6   5      193.53      201.97      8.18 o 
   8   6   5       25.84       31.69      6.80 o 
   9   6   5        0.58        0.31      6.64 o 
  10   6   5       57.59       60.84      7.79 o 
  11   6   5       58.80       76.80     10.98 o 
  12   6   5        0.75       -8.85      8.85 o 
  13   6   5       14.44       15.53      9.52 o 
  14   6   5       92.68       83.51     12.90 o 
  15   6   5        5.14       -4.48     10.35 o 
  16   6   5        0.49       -8.60     10.05 o 
  17   6   5       27.66       30.47     13.48 o 
 -17   7   5        3.52      -22.70     22.70 o 
 -16   7   5        1.63       11.01     33.69 o 
 -15   7   5        0.03       -1.12     42.84 o 
 -14   7   5        0.27       -1.83     15.38 o 
 -13   7   5        0.05        5.56     10.63 o 
 -12   7   5        2.62        8.49     13.02 o 
 -11   7   5       72.19       76.05     13.37 o 
 -10   7   5        9.51       15.68      8.99 o 
  -9   7   5       23.36       23.63      6.17 o 
  -8   7   5       38.47       24.82      5.78 o 
  -7   7   5        8.43        1.67      5.38 o 
  -6   7   5       22.62       14.78      5.30 o 
  -5   7   5        2.43        6.12      5.23 o 
  -4   7   5       47.08       32.43      5.17 o 
  -3   7   5       55.60       61.03      5.66 o 
  -2   7   5        1.28        0.48      5.57 o 
  -1   7   5        3.57        7.77      5.47 o 
   0   7   5       73.90       76.65      6.58 o 
   1   7   5        5.73       -0.48      5.67 o 
   2   7   5      134.13      135.09      8.24 o 
   3   7   5        9.56        5.93      5.36 o 
   4   7   5       20.62       27.86      5.81 o 
   5   7   5       23.29       17.62      5.77 o 
   6   7   5      103.18       91.10      6.79 o 
   7   7   5       16.74       23.37      6.34 o 
   8   7   5        7.32       -4.62      6.86 o 
   9   7   5       22.22       16.61      7.01 o 
  10   7   5        1.55        4.45      6.97 o 
  11   7   5        0.66       -7.33      7.33 o 
  12   7   5       25.79       14.34      8.19 o 
  13   7   5        0.44        3.11      9.73 o 
  14   7   5        5.10        3.30     14.90 o 
  15   7   5        8.01       -7.10     10.37 o 
  16   7   5        0.08      -10.37     10.37 o 
 -16   8   5        0.05      -16.22     32.96 o 
 -15   8   5        1.92       27.24     27.83 o 
 -14   8   5        1.00       -6.19     15.80 o 
 -13   8   5        2.75        8.30     11.07 o 
 -12   8   5       17.27       18.39     10.64 o 
 -11   8   5       19.37       18.45     10.11 o 
 -10   8   5       91.10       69.05      9.86 o 
  -9   8   5        1.79        3.08     11.60 o 
  -8   8   5       12.77        9.06      9.21 o 
  -7   8   5       20.64       19.54      8.50 o 
  -6   8   5        5.25       -9.30     10.75 o 
  -5   8   5       36.12       12.99      7.37 o 
  -4   8   5       67.14       68.96      8.17 o 
  -3   8   5        6.50        3.95      6.32 o 
  -2   8   5      135.97      151.93      6.87 o 
  -1   8   5      395.15      377.52      9.20 o 
   0   8   5        7.65       -6.03      6.03 o 
   1   8   5       16.43       16.16      6.13 o 
   2   8   5        9.10        0.55      6.11 o 
   3   8   5       36.26       17.04      7.82 o 
   4   8   5       55.29       54.62      7.19 o 
   5   8   5        0.86        4.03      6.49 o 
   6   8   5        4.12       -6.81      6.81 o 
   7   8   5        1.82       -7.52      7.52 o 
   8   8   5       50.67       54.90      8.08 o 
   9   8   5       35.60       17.48      7.35 o 
  10   8   5        2.46       -7.26      7.26 o 
  11   8   5        1.76        2.57      7.88 o 
  12   8   5       51.81       77.92      8.99 o 
  13   8   5       17.66       13.01      8.53 o 
  14   8   5        4.28       -5.99     10.10 o 
  15   8   5        0.95      -10.59     10.59 o 
  16   8   5        4.10      -13.12     13.12 o 
 -16   9   5        0.93       11.18     22.70 o 
 -15   9   5        0.28       -1.43     15.11 o 
 -14   9   5        0.72       -3.50     11.41 o 
 -13   9   5       16.05        9.27     11.58 o 
 -12   9   5        6.83        0.54     12.38 o 
 -11   9   5        0.07       10.19     10.02 o 
 -10   9   5        3.45       16.35      9.93 o 
  -9   9   5        0.27        3.65     10.36 o 
  -8   9   5       97.23       60.10      8.52 o 
  -7   9   5        1.85       -1.50      9.14 o 
  -6   9   5        0.31       -2.29      7.94 o 
  -5   9   5       15.76       19.57      8.37 o 
  -4   9   5      154.69      147.33      9.90 o 
  -3   9   5       20.00        4.79      7.76 o 
  -2   9   5      156.07      137.92      9.24 o 
  -1   9   5      302.77      302.83     10.97 o 
   0   9   5        4.55        5.17      6.37 o 
   1   9   5       91.78       93.03      5.25 o 
   2   9   5        0.83       -1.22      6.40 o 
   3   9   5        2.77       -6.51      6.51 o 
   4   9   5        0.36        2.53      6.82 o 
   5   9   5      175.17      182.62     12.26 o 
   6   9   5        3.88        5.24      6.95 o 
   7   9   5       41.61       47.09      7.84 o 
   8   9   5        5.37        2.43      7.57 o 
   9   9   5        9.58        3.64      7.98 o 
  10   9   5       17.55        5.57      8.70 o 
  11   9   5       40.40       55.31      9.03 o 
  12   9   5        5.51        1.50      9.33 o 
  13   9   5        0.49       -9.71      9.71 o 
  14   9   5        5.66        3.87     11.92 o 
  15   9   5       22.07       -0.23     10.60 o 
 -15  10   5        0.31       -6.22     18.38 o 
 -14  10   5        3.23       -1.93     13.01 o 
 -13  10   5       10.67       10.12     11.46 o 
 -12  10   5       41.02       49.33     11.53 o 
 -11  10   5        0.28       -3.82     10.50 o 
 -10  10   5       41.23       56.69     10.76 o 
  -9  10   5        0.80       -5.46      9.89 o 
  -8  10   5       12.72       -8.99      8.99 o 
  -7  10   5        1.05       -7.68     10.44 o 
  -6  10   5       79.79       68.25     17.64 o 
  -5  10   5        0.36        7.93      8.32 o 
  -4  10   5        0.01       -6.97     12.68 o 
  -3  10   5        1.30       -2.51      7.86 o 
  -2  10   5       12.02       17.53      8.26 o 
  -1  10   5       62.10       49.39      8.31 o 
   0  10   5      160.87      153.64      8.73 o 
   1  10   5       95.03       92.31      8.35 o 
   2  10   5       16.47        4.24      6.84 o 
   3  10   5        5.42        5.55      6.94 o 
   4  10   5      278.83      283.30     11.09 o 
   5  10   5        5.08        5.56      7.15 o 
   6  10   5        7.13        9.48      7.16 o 
   7  10   5      195.08      206.92     12.38 o 
   8  10   5       12.47       23.37      8.16 o 
   9  10   5        1.09       -1.78      8.28 o 
  10  10   5       15.78       11.78      8.47 o 
  11  10   5       72.67       96.48     10.27 o 
  12  10   5        2.78        8.61      9.12 o 
  13  10   5       32.57       21.41     10.41 o 
  14  10   5       23.30        6.72     11.52 o 
 -14  11   5        0.07       16.87     16.06 o 
 -13  11   5       11.61       10.81     12.04 o 
 -12  11   5        6.95       -5.27     14.02 o 
 -11  11   5       22.13       35.76     11.21 o 
 -10  11   5       16.68       15.35     10.18 o 
  -9  11   5       56.67       48.78      8.75 o 
  -8  11   5        0.30       -2.67      9.65 o 
  -7  11   5       25.94       25.25      8.59 o 
  -6  11   5        1.51        6.80      9.03 o 
  -5  11   5       44.02       45.28     10.50 o 
  -4  11   5       14.44       -8.12      8.12 o 
  -3  11   5       86.21       97.43      9.46 o 
  -2  11   5        0.03        3.84      8.60 o 
  -1  11   5        3.35       -1.54      8.14 o 
   0  11   5      203.26      214.87     10.52 o 
   1  11   5        5.77        2.90      7.10 o 
   2  11   5       13.28        0.57      6.98 o 
   3  11   5        6.88        8.16      7.18 o 
   4  11   5       68.46       77.43      8.34 o 
   5  11   5        6.93       13.56     11.53 o 
   6  11   5        0.47        2.20      8.56 o 
   7  11   5       10.73        9.75      7.73 o 
   8  11   5       10.09        3.05      8.27 o 
   9  11   5        7.87       16.66      8.72 o 
  10  11   5       46.79       43.62     10.25 o 
  11  11   5        6.51       16.13      9.58 o 
  12  11   5        4.44       -9.75      9.75 o 
  13  11   5        6.03       -5.51      9.89 o 
 -13  12   5        1.90       14.43     13.24 o 
 -12  12   5        1.60       13.12     11.80 o 
 -11  12   5       12.80       17.32     11.63 o 
 -10  12   5        3.80       15.95     11.50 o 
  -9  12   5        0.80        9.76     11.45 o 
  -8  12   5        3.43       -8.21     10.81 o 
  -7  12   5        1.71        0.06      8.36 o 
  -6  12   5       24.66       34.21     10.48 o 
  -5  12   5        0.61       -0.50      8.94 o 
  -4  12   5        0.43        3.71      9.14 o 
  -3  12   5       32.73       34.90      9.11 o 
  -2  12   5       50.93       51.70     17.68 o 
  -1  12   5        1.32       -3.35      8.65 o 
   0  12   5       15.76       20.25      8.44 o 
   1  12   5        0.34       -1.33      8.31 o 
   2  12   5       11.59        7.29      9.20 o 
   3  12   5       29.04       25.25      7.58 o 
   4  12   5        2.50       -2.50      7.89 o 
   5  12   5       18.92       18.61      7.94 o 
   6  12   5       37.65       39.67      8.54 o 
   7  12   5        6.00        4.15      7.99 o 
   8  12   5       12.43       14.37      8.95 o 
   9  12   5        4.71        4.96     11.20 o 
  10  12   5        0.80        7.22      9.29 o 
  11  12   5        6.34        1.23      9.50 o 
  12  12   5        0.13       -2.17     10.14 o 
 -12  13   5        6.13        3.05     14.18 o 
 -11  13   5        7.72       16.89     12.05 o 
 -10  13   5       17.65       23.37     11.80 o 
  -9  13   5        0.10       15.71     10.64 o 
  -8  13   5        1.33        7.27     19.77 o 
  -7  13   5       14.25       15.68      9.26 o 
  -6  13   5        2.33        5.80      8.95 o 
  -5  13   5        1.73       -9.27      9.27 o 
  -4  13   5       27.40       17.95     14.76 o 
  -3  13   5       16.63       12.91      9.36 o 
  -2  13   5        2.02       -1.87      8.73 o 
  -1  13   5        4.08        9.39      9.18 o 
   0  13   5        4.95       -8.75      8.75 o 
   1  13   5       16.83        8.29     14.10 o 
   2  13   5        0.05       -8.31      8.31 o 
   3  13   5        0.25        2.52      8.05 o 
   4  13   5       12.82       25.24     10.09 o 
   5  13   5        0.16       -3.40     10.18 o 
   6  13   5        0.00       -9.57     14.86 o 
   7  13   5        0.82       -0.01     17.09 o 
   8  13   5        1.44       -2.35     11.46 o 
   9  13   5        8.17        4.04      9.17 o 
  10  13   5        3.39       10.79      9.54 o 
  11  13   5        6.24        0.39     10.08 o 
 -10  14   5        0.00        4.72     11.56 o 
  -9  14   5        3.23        1.82     14.99 o 
  -8  14   5       10.20       36.99     21.97 o 
  -7  14   5        0.04       -2.36      9.01 o 
  -6  14   5        4.81        4.37      9.43 o 
  -5  14   5        1.38       -7.98      9.03 o 
  -4  14   5        2.35       -1.43      9.96 o 
  -3  14   5        3.43       -5.69      9.42 o 
  -2  14   5        1.71       -8.47      9.82 o 
  -1  14   5        5.49       -2.23      9.40 o 
   0  14   5       14.43       22.31      9.51 o 
   1  14   5        0.69      -11.12     11.12 o 
   2  14   5        1.46        5.16     11.96 o 
   3  14   5        1.81      -10.92     11.88 o 
   4  14   5       10.89      -10.04     10.04 o 
   5  14   5       17.61       17.39     12.73 o 
   6  14   5        0.02        2.39     11.33 o 
   7  14   5       19.76       -2.15     13.47 o 
   8  14   5       11.18        7.84     11.76 o 
   9  14   5        0.30      -12.33     12.33 o 
  -8  15   5        1.94       28.62     16.68 o 
  -7  15   5        1.11        2.72     17.31 o 
  -6  15   5        0.01       -3.28      9.53 o 
  -5  15   5        6.72       -1.81      9.29 o 
  -4  15   5        7.48       -9.24      9.29 o 
  -3  15   5        0.42        2.91     10.08 o 
  -2  15   5        2.77        1.94     10.08 o 
  -1  15   5        4.45        0.65     13.83 o 
   0  15   5       18.87        1.10     11.91 o 
   1  15   5        5.11        6.26     12.62 o 
   2  15   5        0.69      -13.55     20.14 o 
   3  15   5        1.04        5.49     12.43 o 
   4  15   5        0.06        0.39     16.84 o 
   5  15   5        6.87       -4.76     11.65 o 
   6  15   5        5.24      -11.74     11.74 o 
   7  15   5        2.50       -9.98     16.35 o 
  -5  16   5        0.31       10.66      9.48 o 
  -4  16   5        5.15       15.18      9.76 o 
  -3  16   5        3.34       -9.02      9.02 o 
  -2  16   5        1.95      -12.40     12.40 o 
  -1  16   5        1.54       -4.01     12.91 o 
   0  16   5        0.48       -8.21     12.16 o 
   1  16   5        0.35        0.78     15.75 o 
   2  16   5        0.06      -12.91     12.91 o 
   3  16   5        3.41       -3.10     13.66 o 
   4  16   5        0.80       -6.59     18.31 o 
 -17   0   6       43.59       60.78     19.04 o 
 -16   0   6        7.00        5.86     12.95 o 
 -15   0   6        0.00       -2.47     12.45 o 
 -14   0   6        1.95       11.37     11.88 o 
 -13   0   6        4.89        5.79     13.18 o 
 -12   0   6        5.47        8.18     20.14 o 
 -11   0   6        0.58       -7.95      8.96 o 
 -10   0   6        3.13        9.52      9.57 o 
  -9   0   6       90.55      111.31     15.38 o 
  -8   0   6      107.95       73.23     13.18 o 
  -7   0   6      126.96       75.43     13.18 o 
  -6   0   6      183.70      224.52      8.46 o 
  -5   0   6       67.38       43.98      6.45 o 
  -4   0   6      296.78      349.43     10.79 o 
  -3   0   6      533.61      537.60     15.44 o 
  -2   0   6       50.60       46.76      7.03 o 
  -1   0   6      452.31      380.60     12.96 o 
   0   0   6     1698.68     1723.48     36.01 o 
   1   0   6       60.91       58.92     11.64 o 
   2   0   6      287.76      267.53     10.75 o 
   3   0   6       87.35       90.65      8.94 o 
   4   0   6       45.35       61.78      8.07 o 
   5   0   6      255.18      285.07     13.16 o 
   6   0   6      184.97      202.72     12.57 o 
   7   0   6      127.24       98.98      9.70 o 
   8   0   6      154.73      173.93     10.87 o 
   9   0   6      139.50      149.06     11.20 o 
  10   0   6      213.39      229.09     12.89 o 
  11   0   6       35.78       44.36     14.43 o 
  12   0   6        6.14        6.21     10.56 o 
  13   0   6       56.66       39.41     11.70 o 
  14   0   6       32.47       33.05     12.08 o 
  15   0   6       13.48       10.05     13.07 o 
  16   0   6       12.76        2.29     13.68 o 
 -17   1   6        4.09      -10.55     10.55 o 
 -16   1   6        0.12       11.12     10.36 o 
 -15   1   6       26.16       35.24     10.25 o 
 -14   1   6        0.41       -7.99      7.99 o 
 -13   1   6        9.89        5.76      7.84 o 
 -12   1   6       12.93       27.09      7.58 o 
 -11   1   6       14.53       17.23      8.68 o 
 -10   1   6       45.70       47.12      6.36 o 
  -9   1   6       42.27       14.95      9.94 o 
  -8   1   6        7.17       -0.09      6.91 o 
  -7   1   6      425.05      451.93     11.84 o 
  -6   1   6        5.90        1.93      5.46 o 
  -5   1   6       10.39       12.90      4.75 o 
  -4   1   6        3.56        0.96      4.38 o 
  -3   1   6      248.27      280.75      8.19 o 
  -2   1   6        5.42        5.50      4.12 o 
  -1   1   6      175.91      151.60      5.48 o 
   0   1   6       86.28       89.63      5.06 o 
   1   1   6      240.12      216.52      6.21 o 
   2   1   6      545.73      585.48     11.43 o 
   3   1   6       79.05       96.08      5.91 o 
   4   1   6      197.09      196.86      7.03 o 
   5   1   6       66.44       64.11      5.94 o 
   6   1   6      330.70      334.77      9.37 o 
   7   1   6        5.97        0.09      5.83 o 
   8   1   6      182.42      195.17     11.52 o 
   9   1   6       22.10       28.82      6.63 o 
  10   1   6       13.85       13.06      7.05 o 
  11   1   6       98.66       97.24      8.19 o 
  12   1   6       60.55       82.80      8.73 o 
  13   1   6       63.35       81.67     10.00 o 
  14   1   6        2.90        6.78      8.76 o 
  15   1   6       21.07       13.74      9.23 o 
  16   1   6       17.12       17.34      9.38 o 
 -17   2   6        0.25        1.62     11.03 o 
 -16   2   6        2.66       -0.91      9.78 o 
 -15   2   6        0.16       15.82      9.71 o 
 -14   2   6        3.44        5.46      8.51 o 
 -13   2   6        1.88       -5.17      7.47 o 
 -12   2   6       13.65        5.39      6.82 o 
 -11   2   6        2.91       -0.21      6.36 o 
 -10   2   6        4.62       -0.01      6.38 o 
  -9   2   6        1.01        4.26      6.18 o 
  -8   2   6       42.05       48.44      5.45 o 
  -7   2   6        5.21        9.41      5.68 o 
  -6   2   6        8.67       13.29      5.41 o 
  -5   2   6      131.23      151.30      6.75 o 
  -4   2   6       18.61       19.77      4.72 o 
  -3   2   6       23.00       24.13      4.71 o 
  -2   2   6       56.79       50.73      4.98 o 
  -1   2   6      124.86      154.33      5.62 o 
   0   2   6        6.06        5.47      4.45 o 
   1   2   6      258.48      275.68      7.59 o 
   2   2   6        5.21        0.06      3.79 o 
   3   2   6        3.18       -0.56      4.38 o 
   4   2   6        6.70        6.66      6.06 o 
   5   2   6      241.05      259.93      7.99 o 
   6   2   6       14.83        9.95      5.72 o 
   7   2   6       17.22        5.76      6.08 o 
   8   2   6       65.40       66.73      6.82 o 
   9   2   6        9.73       13.50      8.84 o 
  10   2   6       29.60       39.87      7.44 o 
  11   2   6       81.92       81.78      8.22 o 
  12   2   6       13.03        5.18      7.99 o 
  13   2   6        3.68       -2.36      8.33 o 
  14   2   6       40.04       33.86      8.55 o 
  15   2   6        7.58        5.59      8.31 o 
  16   2   6        0.56        3.69      8.81 o 
 -17   3   6        0.33       25.13     12.91 o 
 -16   3   6        4.90       11.66     10.67 o 
 -15   3   6        1.50       -9.57      9.94 o 
 -14   3   6        3.05        1.03     11.81 o 
 -13   3   6        1.77       -2.07      7.85 o 
 -12   3   6       10.77       17.69      7.48 o 
 -11   3   6        0.25       -2.24      5.97 o 
 -10   3   6        1.12       -2.03      6.79 o 
  -9   3   6       21.41       15.11      6.32 o 
  -8   3   6       29.24       26.33      5.39 o 
  -7   3   6      106.25       97.07      9.04 o 
  -6   3   6      196.47      194.56      7.45 o 
  -5   3   6       10.43        2.37      5.65 o 
  -4   3   6        6.06        3.79      4.68 o 
  -3   3   6       34.68       31.66      4.83 o 
  -2   3   6       37.30       37.54      4.85 o 
  -1   3   6       31.11       32.65      4.82 o 
   0   3   6      136.57      158.18      6.23 o 
   1   3   6      462.62      473.75     11.35 o 
   2   3   6      124.50      105.76      5.78 o 
   3   3   6       41.19       44.63      5.25 o 
   4   3   6        4.25       -5.00      5.00 o 
   5   3   6       15.15        4.90      5.37 o 
   6   3   6       34.23       28.51      6.17 o 
   7   3   6      129.75      140.93      7.64 o 
   8   3   6        2.31        3.29      6.41 o 
   9   3   6        1.12        0.03      6.50 o 
  10   3   6        6.64       -2.52      7.06 o 
  11   3   6        1.21        0.94      7.16 o 
  12   3   6        9.02       -3.45      7.36 o 
  13   3   6        4.46       -3.47      7.66 o 
  14   3   6        1.44       -7.65      7.65 o 
  15   3   6        2.67       -3.85     11.08 o 
  16   3   6        0.36        8.29     12.26 o 
 -17   4   6       13.07        8.02     10.31 o 
 -16   4   6        3.15       14.77     10.60 o 
 -15   4   6        0.01       -6.69     12.41 o 
 -14   4   6        0.07       -2.83      9.15 o 
 -13   4   6        8.71        1.32      8.99 o 
 -12   4   6       10.48        5.48      8.45 o 
 -11   4   6        3.13       -3.31      7.40 o 
 -10   4   6        2.88       -7.22      7.22 o 
  -9   4   6        7.33        2.15      8.27 o 
  -8   4   6       16.71        3.15      5.34 o 
  -7   4   6       11.34       11.33      5.28 o 
  -6   4   6       12.03        6.43      5.69 o 
  -5   4   6       43.88       38.26      6.06 o 
  -4   4   6       12.53       -1.44      5.44 o 
  -3   4   6       99.32       99.71      5.59 o 
  -2   4   6       57.49       52.08      5.26 o 
  -1   4   6      268.54      266.21      7.75 o 
   0   4   6      228.23      227.84      6.91 o 
   1   4   6       32.46       25.94      6.22 o 
   2   4   6       15.07       14.02      4.96 o 
   3   4   6       35.42       36.01      5.34 o 
   4   4   6       31.85       27.53      5.37 o 
   5   4   6       60.62       67.42      5.74 o 
   6   4   6        3.03       -3.95      5.27 o 
   7   4   6       19.87       24.79      5.88 o 
   8   4   6       88.73       91.43      6.92 o 
   9   4   6        0.23       -6.09      6.09 o 
  10   4   6       20.54       13.31      5.94 o 
  11   4   6       13.06      -10.46     11.69 o 
  12   4   6        0.58      -10.03     10.03 o 
  13   4   6        0.17       -1.32     10.48 o 
  14   4   6        3.19       -1.92     10.63 o 
  15   4   6        0.41        2.56     13.42 o 
 -16   5   6        0.04        1.29     11.52 o 
 -15   5   6        3.28        3.34      9.63 o 
 -14   5   6        0.39        4.14     13.40 o 
 -13   5   6        8.46       10.24     11.63 o 
 -12   5   6        0.62       -4.06      7.91 o 
 -11   5   6       12.45        8.32      8.81 o 
 -10   5   6       12.48        5.45      6.96 o 
  -9   5   6       32.12       28.63      8.79 o 
  -8   5   6        8.51       -6.28      6.79 o 
  -7   5   6      114.89      107.68      7.54 o 
  -6   5   6       18.78       16.53      5.94 o 
  -5   5   6       11.26       23.76      6.05 o 
  -4   5   6        0.43       -5.66      5.66 o 
  -3   5   6        6.07       -1.15      5.69 o 
  -2   5   6        0.62       -0.98      4.85 o 
  -1   5   6       30.26       24.00      4.93 o 
   0   5   6        3.00        0.37      4.90 o 
   1   5   6       43.06       37.27      5.26 o 
   2   5   6       55.22       65.05      5.45 o 
   3   5   6       44.54       56.45      5.46 o 
   4   5   6       40.58       27.54      8.41 o 
   5   5   6      108.05      114.54      5.62 o 
   6   5   6       65.92       79.15      7.31 o 
   7   5   6        5.11        5.23      6.86 o 
   8   5   6       25.90       10.80      8.48 o 
   9   5   6       22.83       12.52      8.97 o 
  10   5   6        8.22        1.71      8.82 o 
  11   5   6        1.33       -7.87      9.25 o 
  12   5   6       44.01       50.12     11.52 o 
  13   5   6        7.19        3.21     10.88 o 
  14   5   6        5.48       -9.34     10.98 o 
  15   5   6        6.44        2.28     12.08 o 
 -16   6   6        6.06        3.37     14.59 o 
 -15   6   6        0.13        9.20      8.24 o 
 -14   6   6        1.47        4.31      8.92 o 
 -13   6   6        4.53       19.17     11.42 o 
 -12   6   6       10.92       20.54      9.10 o 
 -11   6   6        0.11       -8.81      8.81 o 
 -10   6   6       11.38       19.46      6.68 o 
  -9   6   6        8.97        5.52      8.46 o 
  -8   6   6       37.86       32.28      7.06 o 
  -7   6   6       66.12       66.13     11.84 o 
  -6   6   6        4.34       -3.71      7.20 o 
  -5   6   6      114.07      128.60      7.82 o 
  -4   6   6       22.33        6.75      8.23 o 
  -3   6   6       24.87       29.98      8.12 o 
  -2   6   6      105.56       96.59      7.65 o 
  -1   6   6       85.96       90.99      6.76 o 
   0   6   6       10.27        9.50      6.00 o 
   1   6   6      210.14      211.12      7.90 o 
   2   6   6       54.41       57.98      7.12 o 
   3   6   6        5.14        5.77      6.00 o 
   4   6   6        1.35       -6.31      6.31 o 
   5   6   6      231.91      229.31      9.06 o 
   6   6   6       78.25       79.35      9.67 o 
   7   6   6        2.36        0.94      6.94 o 
   8   6   6       41.67       38.13      8.02 o 
   9   6   6        0.88       -7.54      7.54 o 
  10   6   6       27.49       19.59     10.31 o 
  11   6   6      166.15      160.95     13.42 o 
  12   6   6        6.56       15.58     10.19 o 
  13   6   6        5.70       13.83     13.02 o 
  14   6   6       37.94       32.97     11.67 o 
  15   6   6       14.99       10.37     14.12 o 
 -15   7   6        2.44      -15.38     23.43 o 
 -14   7   6        3.46       -1.63     16.01 o 
 -13   7   6        0.01       -1.70     35.15 o 
 -12   7   6       20.30       31.00     14.90 o 
 -11   7   6        1.37        1.71      8.40 o 
 -10   7   6       13.29        3.10      6.48 o 
  -9   7   6        0.14       -6.88      6.88 o 
  -8   7   6        7.49        0.96      6.58 o 
  -7   7   6        1.00        0.40      6.53 o 
  -6   7   6      165.64      169.52     10.57 o 
  -5   7   6       15.77       12.71      6.45 o 
  -4   7   6        9.35        8.92      6.40 o 
  -3   7   6       10.33       -2.23      6.06 o 
  -2   7   6       39.34       35.32      8.86 o 
  -1   7   6      170.63      161.48     10.13 o 
   0   7   6       42.34       36.54      8.96 o 
   1   7   6      111.87      108.78     11.43 o 
   2   7   6        0.95       -6.94      6.94 o 
   3   7   6       41.07       60.99      6.96 o 
   4   7   6       90.59      111.04      7.40 o 
   5   7   6        1.63       -6.87      6.87 o 
   6   7   6        2.22        0.29      7.03 o 
   7   7   6      105.53      111.72      8.49 o 
   8   7   6       27.37       26.35      7.75 o 
   9   7   6        0.52        1.67      8.37 o 
  10   7   6        8.50        9.32      8.58 o 
  11   7   6       13.63       17.10     10.01 o 
  12   7   6       29.33       44.90     10.87 o 
  13   7   6        4.32       -0.36     10.99 o 
  14   7   6        0.40       -1.03     13.12 o 
 -15   8   6        1.75       49.07     27.10 o 
 -14   8   6        4.53       20.52     16.99 o 
 -13   8   6       18.37        9.63     15.30 o 
 -12   8   6        1.08        7.50     11.33 o 
 -11   8   6        2.48       -5.61     13.06 o 
 -10   8   6        0.16       -9.41      9.41 o 
  -9   8   6       15.53       15.61      9.99 o 
  -8   8   6       12.38       16.68      9.70 o 
  -7   8   6        3.86       -8.71      8.71 o 
  -6   8   6        0.60        8.22      7.50 o 
  -5   8   6       18.72       31.06     10.13 o 
  -4   8   6       15.80       27.93      6.28 o 
  -3   8   6       43.47       48.61      6.41 o 
  -2   8   6       16.32       14.69      6.17 o 
  -1   8   6       37.53       36.18      8.59 o 
   0   8   6       39.79       43.26      7.47 o 
   1   8   6        3.02       -5.26      7.31 o 
   2   8   6       47.23       51.50      7.78 o 
   3   8   6       27.22       15.05      7.59 o 
   4   8   6      112.51      130.79     10.57 o 
   5   8   6        2.99        9.02      7.93 o 
   6   8   6      100.62      101.34      9.20 o 
   7   8   6        1.80       -3.20      8.57 o 
   8   8   6        7.63        3.79      8.66 o 
   9   8   6       49.25       48.57      8.55 o 
  10   8   6       10.23        8.13      8.48 o 
  11   8   6        1.28        0.41     10.08 o 
  12   8   6        0.12        5.62     10.29 o 
  13   8   6       15.34       10.41     10.93 o 
 -14   9   6        0.08       31.49     26.36 o 
 -13   9   6        0.07       -7.96     16.16 o 
 -12   9   6       20.17       36.66     14.32 o 
 -11   9   6       11.21       -3.85     11.16 o 
 -10   9   6       20.94       19.54     11.73 o 
  -9   9   6       27.76       28.69      9.31 o 
  -8   9   6        0.07       -9.85      9.85 o 
  -7   9   6        1.97       -5.98     10.04 o 
  -6   9   6        5.66        8.79      9.56 o 
  -5   9   6        0.06        4.24      9.43 o 
  -4   9   6       57.05       42.08      9.70 o 
  -3   9   6      184.59      209.59     11.73 o 
  -2   9   6        7.19       -0.29      9.42 o 
  -1   9   6      104.38      126.15      7.09 o 
   0   9   6       43.65       37.53      6.47 o 
   1   9   6        1.43       -2.64      7.75 o 
   2   9   6       11.90       12.68      7.50 o 
   3   9   6       12.72        8.23      7.84 o 
   4   9   6        3.10        6.72      7.82 o 
   5   9   6       11.45       11.92      8.17 o 
   6   9   6       11.64       -1.04      8.49 o 
   7   9   6        6.17       -0.03      8.62 o 
   8   9   6       10.60       24.03      9.44 o 
   9   9   6        0.13       -8.57      9.47 o 
  10   9   6        0.75       -6.40     10.01 o 
  11   9   6       33.69       37.11     10.76 o 
  12   9   6        1.23       -4.06     12.28 o 
 -13  10   6        0.13        6.44     28.93 o 
 -12  10   6        0.33       -2.03     12.43 o 
 -11  10   6        1.52       10.92     12.62 o 
 -10  10   6        5.15       -7.57      9.35 o 
  -9  10   6       30.74       20.66     10.19 o 
  -8  10   6        0.53      -13.28     13.28 o 
  -7  10   6       43.17       26.23     10.28 o 
  -6  10   6        1.30        3.54      9.56 o 
  -5  10   6        0.15      -10.55     15.60 o 
  -4  10   6        1.42       -9.48     14.85 o 
  -3  10   6        0.38        0.68      9.46 o 
  -2  10   6        1.10       -4.01      9.36 o 
  -1  10   6        0.68       -3.98      8.86 o 
   0  10   6        3.34        5.44      9.40 o 
   1  10   6        4.33        5.48      8.99 o 
   2  10   6       24.09       17.54      7.87 o 
   3  10   6        1.31       -0.91      8.18 o 
   4  10   6       15.11       16.33     10.25 o 
   5  10   6        3.52       -3.54      8.25 o 
   6  10   6       35.54       25.99      9.00 o 
   7  10   6       21.28        6.02      9.26 o 
   8  10   6        1.29        4.15      9.17 o 
   9  10   6       19.56       15.78      9.64 o 
  10  10   6        0.13       -8.18      9.97 o 
  11  10   6       17.00       12.40     10.53 o 
  12  10   6        0.48      -24.53     24.53 o 
 -12  11   6        0.22      -11.72     21.24 o 
 -11  11   6        4.89        6.68     12.01 o 
 -10  11   6        4.03       -2.38     11.25 o 
  -9  11   6        3.09        9.43     10.00 o 
  -8  11   6       19.45       32.45     16.49 o 
  -7  11   6        6.16       -9.96      9.96 o 
  -6  11   6        0.19       -7.46     10.30 o 
  -5  11   6        0.48        0.90     10.42 o 
  -4  11   6        0.58       -6.52     10.02 o 
  -3  11   6        0.46        6.10     10.21 o 
  -2  11   6       21.65        7.95     12.75 o 
  -1  11   6       45.09       23.91      9.84 o 
   0  11   6        0.27       -2.91      9.28 o 
   1  11   6        2.07        9.09      9.42 o 
   2  11   6       22.15       28.17      9.44 o 
   3  11   6        8.01       -1.43      8.40 o 
   4  11   6        3.59       -1.13     12.90 o 
   5  11   6        6.00        1.52      8.68 o 
   6  11   6        2.72       -8.92      8.92 o 
   7  11   6        1.37       -7.84      9.09 o 
   8  11   6        5.00       -0.97      9.63 o 
   9  11   6        8.62        5.92     11.73 o 
  10  11   6        0.49       -8.82     10.33 o 
 -10  12   6       20.12        1.46     23.43 o 
  -9  12   6        8.23        7.33     10.37 o 
  -8  12   6       13.27       16.00     13.95 o 
  -7  12   6        1.55      -10.13     10.13 o 
  -6  12   6        5.00        4.57     10.75 o 
  -5  12   6        0.33      -10.64     10.64 o 
  -4  12   6        0.05       -9.79     15.25 o 
  -3  12   6       26.00       27.46     10.28 o 
  -2  12   6        0.14      -10.39     10.39 o 
  -1  12   6        0.03        8.85     10.41 o 
   0  12   6        8.37        8.92     10.08 o 
   1  12   6        3.68        1.13      9.93 o 
   2  12   6       22.16       20.75     10.00 o 
   3  12   6        5.64        8.82     10.25 o 
   4  12   6        0.00       -3.51      8.94 o 
   5  12   6       11.16       10.58      9.18 o 
   6  12   6        0.30        2.02      9.26 o 
   7  12   6        6.74        9.94      9.57 o 
   8  12   6        4.40        1.27      9.85 o 
   9  12   6       15.00       17.20     10.34 o 
  -8  13   6        0.53        8.28     15.64 o 
  -7  13   6        1.65       13.23     18.82 o 
  -6  13   6       19.88       17.06     11.49 o 
  -5  13   6        8.70        2.43     11.35 o 
  -4  13   6       26.50       15.10     11.05 o 
  -3  13   6       40.10       40.73     11.49 o 
  -2  13   6        5.84       -0.50     13.17 o 
  -1  13   6       17.15       15.88     11.10 o 
   0  13   6        1.47       -4.33     10.25 o 
   1  13   6        0.01       -5.22     10.13 o 
   2  13   6        1.41       -3.95     10.50 o 
   3  13   6        0.47       -2.57     12.34 o 
   4  13   6       21.38       38.74     10.42 o 
   5  13   6        1.74       10.44      9.64 o 
   6  13   6        0.58       -9.53      9.53 o 
   7  13   6        1.09        4.58     10.11 o 
  -6  14   6        0.02        1.49     16.16 o 
  -5  14   6        0.03       -0.61     14.99 o 
  -4  14   6        1.09       -6.86     11.37 o 
  -3  14   6        0.03      -11.24     11.24 o 
  -2  14   6        4.63       -1.45     10.81 o 
  -1  14   6        2.58      -15.44     15.44 o 
   0  14   6       20.02       21.36     11.37 o 
   1  14   6        4.32       22.64     12.07 o 
   2  14   6        2.19       18.23     10.83 o 
   3  14   6        4.07        8.70     10.26 o 
   4  14   6        4.67       21.88     13.14 o 
 -15   1   7        0.09       21.60     13.46 o 
 -14   1   7        1.80        1.45      9.02 o 
 -13   1   7        1.52       -4.52      8.68 o 
 -12   1   7       18.67        4.76      8.29 o 
 -11   1   7        2.30        9.53      8.13 o 
 -10   1   7        0.31       -8.77     10.26 o 
  -9   1   7        2.94       -1.75      8.29 o 
  -8   1   7        4.79       17.21      9.84 o 
  -7   1   7        3.27       -4.28      9.80 o 
  -6   1   7       21.23       33.05     10.09 o 
  -5   1   7       22.52       17.73      7.28 o 
  -4   1   7        5.91       14.79      7.17 o 
  -3   1   7        5.75        4.55      6.09 o 
  -2   1   7       28.85       30.22      6.28 o 
  -1   1   7        7.56        3.57      6.06 o 
   0   1   7       29.52       35.44      6.56 o 
   1   1   7       48.93       44.38      6.82 o 
   2   1   7       50.11       46.53      6.88 o 
   3   1   7       48.66       48.33      6.86 o 
   4   1   7        2.68        2.88      6.77 o 
   5   1   7       47.21       59.65      7.43 o 
   6   1   7        0.58       -0.21      7.14 o 
   7   1   7       45.23       35.54      7.78 o 
   8   1   7        1.05        3.08      7.90 o 
   9   1   7        5.78        3.22      8.00 o 
  10   1   7        7.36        0.36      8.44 o 
  11   1   7        4.74       -2.78      8.87 o 
  12   1   7        3.57       -4.21      9.22 o 
  13   1   7        2.36       -1.95      9.11 o 
 -14   2   7        0.04        5.87     10.32 o 
 -13   2   7        4.49        3.76      8.51 o 
 -12   2   7        4.14        4.04      8.58 o 
 -11   2   7       10.90       25.08     10.36 o 
 -10   2   7        0.15        3.37      8.69 o 
  -9   2   7        0.06        8.29      8.99 o 
  -8   2   7        1.47      -12.19     18.31 o 
  -7   2   7       45.81       58.60     14.15 o 
  -6   2   7        2.79        1.24      7.19 o 
  -5   2   7      105.31      102.46      8.56 o 
  -4   2   7        0.96        4.10      7.24 o 
  -3   2   7        4.54        4.35      7.29 o 
  -2   2   7        4.77       -6.16      6.16 o 
  -1   2   7      228.35      239.19      8.61 o 
   0   2   7        1.22       -3.48      6.42 o 
   1   2   7      107.14       98.02      7.25 o 
   2   2   7      343.59      355.48     10.54 o 
   3   2   7        2.89        0.81      6.55 o 
   4   2   7        7.29        7.08      8.45 o 
   5   2   7       36.31       48.40      7.29 o 
   6   2   7      106.74      117.55      9.04 o 
   7   2   7        5.56        8.05      7.45 o 
   8   2   7       86.33       87.92      8.47 o 
   9   2   7        4.14       -5.46      8.12 o 
  10   2   7        9.73        7.72      8.41 o 
  11   2   7        2.47       10.55      8.64 o 
  12   2   7       62.39       74.12      9.43 o 
  13   2   7        0.71       -9.03      9.03 o 
 -14   3   7        0.32       -7.42      9.85 o 
 -13   3   7        3.50        4.05     11.14 o 
 -12   3   7       15.34       30.46      9.96 o 
 -11   3   7        0.29        7.71      7.79 o 
 -10   3   7        0.37        5.50      8.81 o 
  -9   3   7        3.54       15.02      7.87 o 
  -8   3   7       29.22       41.69      7.59 o 
  -7   3   7       17.31        4.11      8.06 o 
  -6   3   7       18.39       24.59      7.03 o 
  -5   3   7        0.36       -6.47      6.47 o 
  -4   3   7        9.17       11.60      6.73 o 
  -3   3   7        5.27       -4.60      6.29 o 
  -2   3   7        4.43        8.13      5.61 o 
  -1   3   7       13.38        7.44      6.25 o 
   0   3   7      181.58      198.55      8.16 o 
   1   3   7        1.40        3.47      6.18 o 
   2   3   7       28.56       41.39      6.71 o 
   3   3   7        0.78       -3.30      6.56 o 
   4   3   7        5.07        2.70      8.74 o 
   5   3   7      128.86      147.26      8.35 o 
   6   3   7       51.92       63.13      7.77 o 
   7   3   7        1.11       10.75      7.74 o 
   8   3   7       24.39       23.57      9.68 o 
   9   3   7       38.61       56.59      9.91 o 
  10   3   7       26.15       36.95      8.39 o 
  11   3   7       35.14       35.12     10.33 o 
  12   3   7        0.03        8.58      8.31 o 
  13   3   7        5.90       -8.41     11.77 o 
 -14   4   7        4.82       14.39     12.62 o 
 -13   4   7        0.02      -11.25     11.25 o 
 -12   4   7        3.07        7.42      9.58 o 
 -11   4   7        1.59        3.52     11.23 o 
 -10   4   7        2.19        3.59      8.62 o 
  -9   4   7       17.55        0.41      9.10 o 
  -8   4   7        4.24       16.63      7.13 o 
  -7   4   7       26.40       48.77      6.48 o 
  -6   4   7       33.46       33.65      7.38 o 
  -5   4   7        0.92        3.34      6.75 o 
  -4   4   7       22.00        1.48      6.82 o 
  -3   4   7        4.09        8.60      6.62 o 
  -2   4   7      153.64      174.86      8.13 o 
  -1   4   7       27.21       27.56      6.10 o 
   0   4   7       51.40       49.11      6.27 o 
   1   4   7       74.74       89.16      6.58 o 
   2   4   7        1.07        9.17      6.62 o 
   3   4   7       66.80       73.92      7.31 o 
   4   4   7       40.65       40.49      6.81 o 
   5   4   7        0.49        5.94      6.58 o 
   6   4   7       13.21       10.59      7.00 o 
   7   4   7       28.60       27.41      7.29 o 
   8   4   7        3.25       -4.75      7.17 o 
   9   4   7       44.21       50.91      9.41 o 
  10   4   7        0.00       -2.40     10.34 o 
  11   4   7       18.74       18.43     11.68 o 
  12   4   7       14.89       11.13     11.98 o 
 -13   5   7        1.68        0.48     10.07 o 
 -12   5   7        0.39       -9.50      9.50 o 
 -11   5   7        1.85       -8.93     10.24 o 
 -10   5   7        1.43        1.94     10.07 o 
  -9   5   7        5.70       -9.32      9.32 o 
  -8   5   7        9.48        5.66      7.77 o 
  -7   5   7       12.62        1.65      7.93 o 
  -6   5   7       22.64       30.99      7.09 o 
  -5   5   7       10.43       16.63      7.02 o 
  -4   5   7       22.20        1.70      6.97 o 
  -3   5   7      117.43      122.06      7.78 o 
  -2   5   7       45.22       42.41      7.02 o 
  -1   5   7       26.41       24.01      6.80 o 
   0   5   7        9.39       22.43      6.15 o 
   1   5   7        0.54        7.42      6.11 o 
   2   5   7      133.82      129.88      7.01 o 
   3   5   7       29.54       36.86      6.13 o 
   4   5   7       20.62       34.73      6.45 o 
   5   5   7       12.72       27.67      5.90 o 
   6   5   7       46.79       62.38      9.72 o 
   7   5   7       38.76       32.89      9.45 o 
   8   5   7        0.74       -6.14      9.67 o 
   9   5   7        6.31        6.21     10.33 o 
  10   5   7        7.21       11.93     10.97 o 
  11   5   7       27.36       43.01     11.94 o 
  12   5   7       16.04       -4.65     11.77 o 
 -13   6   7        0.02       17.53     31.86 o 
 -12   6   7        0.21        2.17     11.09 o 
 -11   6   7        0.86       -4.75     12.17 o 
 -10   6   7       14.24       18.92      9.61 o 
  -9   6   7        0.22        4.75      9.44 o 
  -8   6   7        0.81        3.68      9.94 o 
  -7   6   7        0.58        5.85      7.99 o 
  -6   6   7       29.55       36.41      7.93 o 
  -5   6   7       12.08       12.35      7.55 o 
  -4   6   7        0.02       -8.60      9.70 o 
  -3   6   7       25.49       33.61     10.20 o 
  -2   6   7        0.24        9.01     10.82 o 
  -1   6   7       20.30       12.85      8.22 o 
   0   6   7       13.94       12.09      7.91 o 
   1   6   7       21.73       21.50      7.35 o 
   2   6   7       11.37       -0.41      7.25 o 
   3   6   7       39.86       30.13      7.64 o 
   4   6   7        0.33       -4.28     11.41 o 
   5   6   7        0.02       -0.96      7.82 o 
   6   6   7        2.55       -6.91      9.02 o 
   7   6   7        7.81       -0.80      9.37 o 
   8   6   7        1.01        3.90      9.85 o 
   9   6   7        1.62      -11.56     12.16 o 
  10   6   7        2.31       -4.26     11.05 o 
  11   6   7        3.84       20.49     11.74 o 
 -12   7   7        0.92        3.61     16.35 o 
 -11   7   7        0.08       -7.40     19.66 o 
 -10   7   7        6.35        7.75      9.33 o 
  -9   7   7        1.47       -0.50      7.95 o 
  -8   7   7        1.91       -9.20      9.20 o 
  -7   7   7       38.42       29.45      8.24 o 
  -6   7   7       61.37       69.89      8.35 o 
  -5   7   7       45.06       48.73      7.98 o 
  -4   7   7        5.21       -5.00      8.03 o 
  -3   7   7        2.25       -1.28     15.06 o 
  -2   7   7        7.35       -1.81      9.51 o 
  -1   7   7       65.16       75.99     10.36 o 
   0   7   7       20.18       18.39     10.00 o 
   1   7   7       29.96       31.32     10.74 o 
   2   7   7       23.30       55.64     16.80 o 
   3   7   7        0.67       -1.08      7.49 o 
   4   7   7       22.53       10.40      7.64 o 
   5   7   7        7.84        1.08      8.16 o 
   6   7   7        5.63        4.13      8.11 o 
   7   7   7       25.00       30.85     10.36 o 
   8   7   7       49.36       61.96     10.85 o 
   9   7   7        1.49       -8.72     10.30 o 
  10   7   7        7.38        7.16     11.12 o 
  11   7   7        0.52        5.22     13.89 o 
 -11   8   7        6.50        1.22     16.35 o 
 -10   8   7        3.60       11.99     11.80 o 
  -9   8   7       16.53       13.16     13.63 o 
  -8   8   7        0.38       -4.65     13.01 o 
  -7   8   7       30.40       44.52     10.63 o 
  -6   8   7        2.71       11.30      7.49 o 
  -5   8   7        1.45        1.81      7.20 o 
  -4   8   7        9.44        6.87      7.52 o 
  -3   8   7        0.81       -6.98      6.98 o 
  -2   8   7       33.76       23.08      7.41 o 
  -1   8   7       10.08        8.01     10.55 o 
   0   8   7       19.86       27.78     10.55 o 
   1   8   7       23.44       13.29     10.28 o 
   2   8   7        8.63        2.43     10.28 o 
   3   8   7       21.70       10.49      9.76 o 
   4   8   7        1.22        0.00      9.15 o 
   5   8   7       36.00       38.35      9.79 o 
   6   8   7       20.10       14.70      9.58 o 
   7   8   7        6.39        0.04     10.44 o 
   8   8   7        1.01       -2.34     10.31 o 
   9   8   7       46.99       44.92     11.30 o 
  10   8   7        2.10        2.46     13.56 o 
 -10   9   7        2.60        1.64     10.58 o 
  -9   9   7        0.10      -11.62     11.62 o 
  -8   9   7       18.73       14.92     11.58 o 
  -7   9   7        0.56       -7.44     11.07 o 
  -6   9   7        2.16        9.19     11.13 o 
  -5   9   7       22.00       15.51     15.39 o 
  -4   9   7       31.49       55.96     10.78 o 
  -3   9   7       20.37       26.51     13.32 o 
  -2   9   7        0.24       -2.12      7.01 o 
  -1   9   7        9.79       19.22      8.46 o 
   0   9   7        7.51        3.79      8.81 o 
   1   9   7       11.75        2.72     11.61 o 
   2   9   7       45.41       56.58     11.10 o 
   3   9   7        6.33       11.91     10.00 o 
   4   9   7        3.15       -7.33      9.33 o 
   5   9   7       27.09        8.45      9.60 o 
   6   9   7        7.94       22.94      9.88 o 
   7   9   7        2.88      -10.39     10.39 o 
   8   9   7        1.28       -9.03     10.52 o 
   9   9   7        0.73       -4.01     17.20 o 
  -9  10   7        0.89        5.47     16.11 o 
  -8  10   7        0.15        5.03     12.17 o 
  -7  10   7        2.16        4.78     11.62 o 
  -6  10   7       60.72       61.51     18.30 o 
  -5  10   7        6.16       -3.68     11.74 o 
  -4  10   7        1.09       -7.57     13.69 o 
  -3  10   7        4.42       -5.69     11.06 o 
  -2  10   7        1.45      -10.13     10.13 o 
  -1  10   7       36.97       27.83     11.49 o 
   0  10   7        0.12        4.49     11.10 o 
   1  10   7        8.13       11.83     13.66 o 
   2  10   7        0.19       -7.07      7.07 o 
   3  10   7        8.33       -2.56     10.98 o 
   4  10   7       11.06        8.95     10.98 o 
   5  10   7        0.42       10.19     10.04 o 
   6  10   7        0.02       -7.30     10.13 o 
   7  10   7        4.29       -8.12     12.53 o 
  -7  11   7        3.05      -19.77     19.77 o 
  -6  11   7       16.38        5.83     12.17 o 
  -5  11   7       12.37        7.60     11.99 o 
  -4  11   7        7.86        6.97     11.96 o 
  -3  11   7        0.19       -7.22     11.21 o 
  -2  11   7        9.98       18.23     11.82 o 
  -1  11   7        3.82        3.45     11.37 o 
   0  11   7       16.49       24.00     11.68 o 
   1  11   7        0.34        9.03     11.55 o 
   2  11   7        0.24       12.86     11.24 o 
   3  11   7        7.57        0.94     10.98 o 
   4  11   7       14.01       29.05     11.42 o 
   5  11   7        1.32       -9.89     10.98 o 
  -4  12   7        0.00       -1.46     19.77 o 
  -3  12   7        1.11      -11.72     21.97 o 
  -2  12   7        0.91      -10.39     14.06 o 
  -1  12   7        3.87       11.90     11.66 o 
   0  12   7        7.37        3.82     11.68 o 
   1  12   7        6.59       -2.03     11.66 o 
   2  12   7        3.64       -5.52     14.47 o 
 -11   0   8        1.12       -1.38     23.43 o 
 -10   0   8        0.32        0.46     12.68 o 
  -9   0   8        0.87       -4.39     17.58 o 
  -8   0   8       19.54       -8.79     16.84 o 
  -7   0   8        0.34        2.93     16.11 o 
  -6   0   8        7.65       19.77     16.11 o 
  -5   0   8        1.64      -11.72     15.38 o 
  -4   0   8        2.20       21.24     16.11 o 
  -3   0   8        7.78       10.25     15.38 o 
  -2   0   8       25.15       13.91     10.87 o 
  -1   0   8       39.00       72.14     11.91 o 
   0   0   8       13.41       13.42     11.36 o 
   1   0   8        3.00       19.89     11.36 o 
   2   0   8        8.79       -0.03     15.01 o 
   3   0   8       58.86       26.01     12.10 o 
   4   0   8       16.74       19.99     15.75 o 
   5   0   8       39.37       51.89     13.55 o 
   6   0   8        5.71       38.00     13.72 o 
   7   0   8        0.10        1.06     16.11 o 
   8   0   8        0.36       -4.98     13.68 o 
   9   0   8        3.41        3.75     14.25 o 
 -11   1   8        2.88        5.11     12.40 o 
 -10   1   8        0.50       -4.07      8.68 o 
  -9   1   8       15.66        2.00     10.13 o 
  -8   1   8        0.70       14.58     12.16 o 
  -7   1   8        7.69       -2.99     11.64 o 
  -6   1   8        3.30        6.75     11.64 o 
  -5   1   8        3.56      -11.02     11.12 o 
  -4   1   8        1.29       -7.53     11.12 o 
  -3   1   8       13.36        3.58     11.12 o 
  -2   1   8       22.03       26.17      9.40 o 
  -1   1   8        2.26       12.54      7.96 o 
   0   1   8       25.32       30.14      8.13 o 
   1   1   8        0.89        3.83      8.14 o 
   2   1   8        6.18       17.54      8.55 o 
   3   1   8        7.12        4.39      8.33 o 
   4   1   8        9.55       13.70      8.81 o 
   5   1   8       11.38        9.69      9.28 o 
   6   1   8       12.43        6.60      9.37 o 
   7   1   8        4.93        8.74      9.69 o 
   8   1   8        0.59        0.42      9.70 o 
   9   1   8       10.16       14.68     10.27 o 
 -10   2   8        0.66       17.35     10.42 o 
  -9   2   8        4.17       -4.62     12.20 o 
  -8   2   8        1.29       -4.13      9.71 o 
  -7   2   8        0.14        4.03     11.39 o 
  -6   2   8        0.02       -0.53     11.12 o 
  -5   2   8        4.05        6.37     11.36 o 
  -4   2   8        0.20       -6.45     10.84 o 
  -3   2   8       17.09       18.70      9.24 o 
  -2   2   8        5.37        9.96      9.01 o 
  -1   2   8       13.41        1.51      8.46 o 
   0   2   8       43.61       55.67      7.84 o 
   1   2   8        0.50       -7.41      7.41 o 
   2   2   8        6.78        2.44      7.76 o 
   3   2   8        5.65       17.70      7.87 o 
   4   2   8        0.06        0.48      8.12 o 
   5   2   8        2.44        3.58     10.70 o 
   6   2   8        6.39       -3.98      8.25 o 
   7   2   8        1.87       -1.60      9.07 o 
   8   2   8        5.51        8.43      9.05 o 
   9   2   8        9.08        6.49      9.31 o 
 -10   3   8        0.74       -8.40      9.71 o 
  -9   3   8        4.74        7.50      9.42 o 
  -8   3   8        1.63       -2.90     12.59 o 
  -7   3   8        0.35       -2.90     14.28 o 
  -6   3   8        8.13       35.31     11.64 o 
  -5   3   8        7.33        4.68     19.04 o 
  -4   3   8        0.01       -8.71     12.37 o 
  -3   3   8       19.48       34.98      8.71 o 
  -2   3   8       16.46       11.08      8.75 o 
  -1   3   8       16.38       21.43      8.65 o 
   0   3   8       15.63       12.42      9.94 o 
   1   3   8        0.35       -7.51      7.51 o 
   2   3   8        1.18       -2.27      7.35 o 
   3   3   8        0.07        8.15      7.85 o 
   4   3   8        1.95       -1.11      8.02 o 
   5   3   8        0.40        5.83      9.45 o 
   6   3   8        1.97       -5.45      8.43 o 
   7   3   8        0.42       -4.83      8.49 o 
   8   3   8       19.20       20.59      9.09 o 
  -9   4   8        1.74       -4.97     11.78 o 
  -8   4   8        1.90        3.58      9.78 o 
  -7   4   8        0.61        1.19     13.70 o 
  -6   4   8        8.38       -2.65     21.47 o 
  -5   4   8        4.66        4.22      9.17 o 
  -4   4   8        1.33        0.03      8.92 o 
  -3   4   8        0.03       -7.50      8.46 o 
  -2   4   8        7.43       -6.19      8.66 o 
  -1   4   8        4.76       -7.62      8.56 o 
   0   4   8        0.29       12.18      8.83 o 
   1   4   8        0.22       11.20      8.36 o 
   2   4   8       10.45        8.92      9.65 o 
   3   4   8       47.56       52.37      8.18 o 
   4   4   8        5.76        7.95      7.87 o 
   5   4   8        1.56        0.21      8.11 o 
   6   4   8        0.78        3.69      7.97 o 
   7   4   8        0.12      -11.84     11.84 o 
   8   4   8        1.59       15.42     11.37 o 
  -9   5   8       13.52       63.71     15.38 o 
  -8   5   8        1.72        4.39     14.65 o 
  -7   5   8       13.72       -5.52     12.23 o 
  -6   5   8       25.02       12.50     10.10 o 
  -5   5   8       61.10       60.40     11.46 o 
  -4   5   8       15.47       16.55     11.41 o 
  -3   5   8        5.28        0.47      9.20 o 
  -2   5   8        2.14        0.28      8.77 o 
  -1   5   8       14.12        9.11      8.32 o 
   0   5   8        0.32       -0.73      8.43 o 
   1   5   8       12.44        8.77      8.46 o 
   2   5   8       24.28       29.00      7.68 o 
   3   5   8        2.66        6.91      7.20 o 
   4   5   8        5.48        8.39      9.93 o 
   5   5   8       30.20       48.26     10.96 o 
   6   5   8       33.59       38.83     10.82 o 
   7   5   8        9.91       -8.47     11.25 o 
  -8   6   8        9.06       13.36     10.60 o 
  -7   6   8        2.05        7.73     10.49 o 
  -6   6   8        1.69       -8.80      8.80 o 
  -5   6   8        5.04       12.94      8.84 o 
  -4   6   8        0.19      -11.46     11.46 o 
  -3   6   8       16.20       -9.41     14.96 o 
  -2   6   8        0.46       16.09     11.56 o 
  -1   6   8       22.84       35.56     11.27 o 
   0   6   8       54.51       66.41     11.70 o 
   1   6   8        3.71        6.07     11.46 o 
   2   6   8       11.64       21.02     11.96 o 
   3   6   8       26.23       37.43      9.95 o 
   4   6   8       17.92        4.31     10.47 o 
   5   6   8       14.95       22.30     10.71 o 
   6   6   8        0.29       -8.25     10.67 o 
  -7   7   8        0.96       -8.57      9.03 o 
  -6   7   8        3.00       -3.30      9.30 o 
  -5   7   8        1.50       -2.72      8.84 o 
  -4   7   8        9.88       16.30      8.98 o 
  -3   7   8        3.80        1.19      8.67 o 
  -2   7   8        0.76      -11.63     11.63 o 
  -1   7   8        5.04       10.88     12.25 o 
   0   7   8       11.99       22.79     11.95 o 
   1   7   8       24.14       24.40     15.27 o 
   2   7   8       12.89       -2.07     14.99 o 
   3   7   8        7.45       22.96     12.09 o 
   4   7   8       15.99       15.92     10.20 o 
   5   7   8        0.15        8.76     12.22 o 
  -5   8   8       11.22       16.65      8.92 o 
  -4   8   8        2.90       -3.46      8.80 o 
  -3   8   8       10.69        4.30      8.82 o 
  -2   8   8        0.22       -8.94      8.94 o 
  -1   8   8        0.02      -10.19     12.40 o 
   0   8   8       12.66       22.88     12.25 o 
   1   8   8        0.40       -1.98     15.83 o 
   2   8   8        4.60        2.20     21.24 o 
   3   8   8        3.88       15.38     21.97 o 
                                                 
